# Supplementary material for: Yin-Dan-Ping-Gan Capsule Mitigates CCL4-Induced Liver Fibrosis via Regulating PPAR γ/GPX4 Signaling and Suppressing Ferroptosis
Source: Pharmaceuticals (Basel). 2026 Feb 1;19(2):251. doi: 10.3390/ph19020251 (PMC12944426; doi:10.3390/ph19020251)
Supplement: Supplementary file 1 [file pharmaceuticals-19-00251-s001.zip]

Archive with 2 entries (2 files):
- Table S1-3.pdf
- Table S4.xlsx
