# Supplementary material for: Yin-Dan-Ping-Gan Capsule Mitigates CCL4-Induced Liver Fibrosis via Regulating PPAR γ/GPX4 Signaling and Suppressing Ferroptosis
Source: Pharmaceuticals (Basel). 2026 Feb 1;19(2):251. doi: 10.3390/ph19020251 (PMC12944426; doi:10.3390/ph19020251)
Supplement: Supplementary file 1 [file pharmaceuticals-19-00251-s001.zip › Table S4.xlsx]

## Sheet: Sheet1
No.	Ion Mode	Feature	Retention time (min)	Discriminant	Adducts	Experimental m/z	Theoretical m/z	Mass Error (ppm)	Fragments	Fragment Score	Isotope Similarity	Comprehensive score	Peak Area	Formula	English Name	class	subclass	SMILES	Source
1	POS	0.85_194.0791n	0.852083	M+H-H2O, M+H, M+NH4	M+H	195.086	195.086	0.0807233	194.118, 195.088, 81.0345, 109.0289, 194.0809, 138.066, 70.0664, 152.07, 178.0861, 193.0972	18.2	94.1426	53.125	240256	C7H14O6	Sequoyitol	Organooxygen compounds	Alcohols and polyols	COC1[C@@H](O)[C@H](O)C(O)[C@H](O)[C@H]1O	Gan Cao
2	POS	0.92_144.1018m/z	0.923467	M+H	M+H	144.102	144.102	-1.04001	144.1018, 84.0817	22.4	99.1675	55.125	1.21426e+06	C7H13NO2	Stachydrine	Carboxylic acids and derivatives	Amino acids, peptides, and analogues	C[N+]1(CCCC1C(=O)[O-])C	Yin Chen
3	POS	1.27_124.0395m/z	1.26955	M+H	M+H	124.039	124.039	1.42982	124.0394, 123.0554, 80.0505, 96.0451, 108.0448	22.2	98.7169	54.75	207205	C6H5NO2	Nicotinic acid	Pyridines and derivatives	Pyridinecarboxylic acids and derivatives	O=C(O)c1cccnc1	Dang Gui
4	POS-NEG	1.31_244.0690n	1.30587	M-H, M+FA-H	M-H	243.062	243.062	-2.36374	110.0224, 200.0552, 243.0621, 152.0333, 82.0273, 99.9233, 128.0331, 140.0332, 66.0323, 111.0176	58.7	95.5862	62.875	128493	C9H12N2O6	Uridine	Pyrimidine nucleosides	-	C1=CN(C(=O)NC1=O)[C@H]2[C@@H]([C@@H]([C@H](O2)CO)O)O	Dang Gui
5	POS	1.45_136.0617m/z	1.44758	M+H	M+H	136.062	136.062	-0.655079	136.0617, 91.0551	7.88	98.5291	51.375	211714	C5H5N5	Adenine	Imidazopyrimidines	Purines and purine derivatives	Nc1nc[nH]c2ncnc1-2	Dang Gui
6	POS-NEG	1.45_268.1035m/z	1.44758	M+H	M+H	268.104	268.104	-1.96861	136.0617, 156.9972, 241.091, 268.1012, 243.1086, 116.9666, 199.0437, 197.0284	33.4	98.4555	57.375	2.89008e+06	C10H13N5O4	Adenosine	Purine nucleosides	-	C1=NC(=C2C(=N1)N(C=N2)C3C(C(C(O3)CO)O)O)N	Dang Gui，Huang Qin
7	NEG	1.46_331.0671m/z	1.46093	M-H	M-H	331.067	331.067	0.205006	331.0675, 169.0124, 125.0221, 151.0014, 59.0113, 123.0064, 211.0234, 271.0463, 71.0113, 89.0219	77.7	96.1019	68.375	642731	C13H16O10	Beta-glucogallin	Tannins	-	O=C(O[C@@H]1O[C@H](CO)[C@@H](O)[C@H](O)[C@H]1O)c1cc(O)c(O)c(O)c1	Bai Shao
8	POS-NEG	1.51_284.0984m/z	1.50713	M+H	M+H	284.098	284.099	-2.05306	152.0565, 282.1329, 170.9763, 70.0663, 116.9665, 87.045, 266.1378, 120.081, 156.9974, 142.0861	23.4	94.8767	54	209729	C10H13N5O5	Guanosine	Purine nucleosides	-	C1=NC2=C(N1[C@H]3[C@@H]([C@@H]([C@H](O3)CO)O)O)N=C(NC2=O)N	Dang Gui
9	NEG	2.70_360.1420n	2.70248	M-H, M+FA-H	M+FA-H	405.14	405.14	-0.102809	359.1343, 179.0697, 197.0806, 405.141, 85.0268, 122.0344, 71.0109, 137.0586, 161.0441, 101.022	47.8	98.93	61.625	1.96433e+06	C16H24O9	1-o-β-d-glucopyranosylpaeonisuffrone	Prenol lipids	Terpene glycosides	CC12CC(=O)C3CC1(OC1OC(CO)C(O)C(O)C1O)C3(CO)CO2	Bai Shao
10	POS	2.82_194.0810m/z	2.81922	M+H	M+H	194.081	194.081	-0.665411	194.081, 164.0703, 138.066, 108.0814, 87.0449, 131.9746, 192.0657, 179.0701, 113.964, 192.0998	42.2	97.6204	59.75	26886.6	C10H11NO3	Gentianal	Pyranopyridines	-	CC1C2=CNC(=O)C(=C2CCO1)C=O	Long Dan
11	POS	2.95_163.0751m/z	2.94953	M+H	M+H	163.075	163.075	-1.52722	116.9723, 90.9486, 72.9383, 117.9801, 163.0387, 107.086, 118.9679, 135.0804, 119.9755, 85.0293	10.4	89.3135	49.5	23625.1	C10H10O2	Methylcinnamate	Cinnamic acids and derivatives	Cinnamic acid esters	COC(=O)/C=C/c1ccccc1	Huang Qin
12	NEG	3.20_343.0670m/z	3.19867	M-H	M-H	343.067	343.067	-0.19178	137.0221, 343.0668, 169.0123, 93.0319, 61.9857, 198.9347, 125.0221	30.6	96.5186	56.75	90582	C14H16O10	5-o-galloylquinic acid	Organooxygen compounds	Alcohols and polyols	C1C(C(C(CC1(C(=O)O)O)OC(=O)C2=CC(=C(C(=C2)O)O)O)O)O	Bai Shao
13	NEG	4.37_361.1143m/z	4.37392	M-H	M-H	361.114	361.114	0.828956	59.0113, 181.0853, 71.011, 89.022, 91.5664, 101.0218, 359.9572, 137.0947, 162.0174, 271.978	5.7	94.3623	49.75	54818	C15H22O10	Catalpol	Organooxygen compounds	Carbohydrates and carbohydrate conjugates	OCC1OC(OC2OC=CC3C(O)C4OC4(CO)C23)C(O)C(O)C1O	Huang Qin
14	NEG	4.39_331.0672m/z	4.38933	M-H	M-H	331.067	331.067	0.476603	169.0125, 125.022, 331.0673, 96.9583, 99.9232	25.5	96.0428	55.25	42883.5	C13H16O10	1-o-galloyl-glucose	Benzene and substituted derivatives	Benzoic acids and derivatives	COC1C(C(C(C(O1)OC(=O)C2=CC(=C(C(=C2)O)O)O)O)O)O	Bai Shao
15	NEG	4.74_353.0879m/z	4.7444	M-H	M-H	353.088	353.088	0.340048	191.0547, 85.0266	78.3	96.6726	68.625	1.87753e+06	C16H18O9	Neochlorogenic acid	Organooxygen compounds	Alcohols and polyols	C1[C@H]([C@@H]([C@@H](C[C@]1(C(=O)O)O)OC(=O)/C=C/C2=CC(=C(C=C2)O)O)O)O	Huang Qin，Yin Chen
16	POS-NEG	4.90_392.1322n	4.90143	M-H, M+FA-H	M-H	391.125	391.125	0.931903	61.9858, 391.1236, 59.0113, 89.0218, 96.9576	60.1	98.2208	64.25	1.9509e+06	C16H24O11	Shanzhiside	Prenol lipids	Terpene glycosides	C[C@]1(O)C[C@@H](O)[C@@H]2C(C(=O)O)=CO[C@@H](O[C@@H]3O[C@H](CO)[C@@H](O)[C@H](O)[C@H]3O)[C@@H]21	Zhi Zi
17	NEG	5.06_373.1139m/z	5.05695	M-H	M-H	373.114	373.114	-0.237366	123.0429, 315.0725, 149.0588, 373.1144, 211.0602, 153.0174, 59.0113, 167.0696, 109.027, 71.0112	64.5	95.6282	65	264560	C16H22O10	Swertiamarin	Organooxygen compounds	Carbohydrates and carbohydrate conjugates	C=CC1C(OC=C2C1(CCOC2=O)O)OC3C(C(C(C(O3)CO)O)O)O	Long Dan
18	POS	5.25_154.0265n	5.25138	M+H-H2O, M+H	M+H-H2O	137.023	137.023	-0.789044	137.0233, 155.0337	15.1	99.4626	53.375	911750	C7H6O4	3,4-dihydroxybenzoic acid	Benzene and substituted derivatives	Benzoic acids and derivatives	O=C(O)c1ccc(O)c(O)c1	Zhi Zi，Gan Cao
19	POS	5.43_163.0751m/z	5.42762	M+H	M+H	163.075	163.075	-1.60956	117.0702, 163.0387, 145.0647, 135.0441, 163.0751, 91.0551, 131.0492, 79.0553, 119.0858, 90.9486	25.7	96.2959	55	12273.7	C10H10O2	Safrole	Benzodioxoles	-	C=CCc1ccc2c(c1)OCO2	Dang Gui
20	NEG	5.54_241.0712m/z	5.53878	M-H	M-H	241.071	241.072	-2.37899	178.0492, 101.0219, 78.9567, 109.0271, 94.0272, 139.0381, 68.9956, 99.0426, 240.0426, 103.918	25.7	87.4242	52.625	11174.4	C11H14O6	Genipinic acid	Carboxylic acids and derivatives	Dicarboxylic acids and derivatives	COC(=O)C(C(=O)O)C1CCC2=C1C(O)OC2	Zhi Zi
21	POS-NEG	5.60_404.1313n	5.60337	M+NH4, M+Na, M+H-H2O	M+NH4	422.165	422.166	-1.44503	147.044, 119.0495, 225.0755, 91.0552, 175.0389, 207.0651, 193.0496, 95.05, 189.0546, 385.146	36.9	98.0952	58.375	1.77923e+06	C17H24O11	Gardenoside	Prenol lipids	Terpene glycosides	COC(=O)C1=COC(OC2OC(CO)C(O)C(O)C2O)C2C1C=CC2(O)CO	Zhi Zi
22	POS	5.69_151.0752m/z	5.6879	M+H	M+H	151.075	151.075	-1.11276	91.0552, 151.0753, 149.0234, 119.0495, 124.0761, 105.0705, 93.0708, 95.05, 79.0554, 121.0287	17.2	97.4233	53.375	25664	C9H10O2	O-acetyl-p-cresol	Organooxygen compounds	Carbonyl compounds	CC(=O)c1cc(C)ccc1O	Dang Gui
23	POS	5.80_199.0598m/z	5.79798	M+H	M+H	199.06	199.06	-1.2623	140.0467, 95.05, 155.0702, 123.0444, 128.9509, 146.9612, 136.0757, 159.9692, 125.0235, 113.9642	6.81	97.2081	50.625	42329	C9H10O5	Progallin a	Benzene and substituted derivatives	Benzoic acids and derivatives	CCOC(=O)C1=CC(=C(C(=C1)O)O)O	Bai Shao
24	POS	5.80_152.0704m/z	5.79798	M+H	M+H	152.07	152.071	-1.11061	152.0703, 134.0601, 151.0391, 151.1228, 79.0553, 123.0443, 70.943, 81.0709, 109.0653, 95.0863	10	97.7469	51.625	12081.4	C8H9NO2	Acetaminophen	Phenols	1-hydroxy-2-unsubstituted benzenoids	CC(O)=Nc1ccc(O)cc1	Huang Qin
25	NEG	5.94_285.0616m/z	5.94003	M-H	M-H	285.062	285.062	-0.0172177	285.062, 108.0193, 152.0094, 153.0172, 109.0268, 123.0434	33.5	96.5932	59.75	69494.4	C12H14O8	Uralenneoside	Benzene and substituted derivatives	Benzoic acids and derivatives	O=C(O[C@@H]1OC[C@@H](O)[C@H](O)[C@H]1O)c1ccc(O)c(O)c1	Gan Cao
26	POS	6.15_199.0963m/z	6.14825	M+H	M+H	199.096	199.097	-1.10529	199.0963, 146.9612, 128.9508, 159.9692, 55.9359, 113.964, 57.0349, 91.0553, 93.0707, 176.9715	31.9	97.7761	57.125	88439.8	C10H14O4	Gardendiol	Prenol lipids	Terpene lactones	O=C1OC[C@@H]2C(CO)=CC[C@@H]2[C@H]1CO	Zhi Zi
27	POS	6.19_138.1047n	6.18943	M+H-H2O, M+H	M+H-H2O	121.101	121.101	1.75009	121.1015, 93.0707, 105.0705, 79.0553, 91.0552, 95.0499, 104.0713, 121.0652, 81.071, 119.0859	30.7	98.3223	56.75	36770.3	C9H14O	Pentylfuran	Heteroaromatic compounds	-	CCCCCc1ccco1	Zhi Zi，Gan Cao
28	POS-NEG	6.34_300.1209n	6.33797	M-H, M+FA-H	M+FA-H	345.119	345.119	-0.0938317	59.0112, 165.0902, 89.0218, 299.1137, 71.0112, 119.0326, 101.0218, 113.0219, 179.0545, 135.0428	18.8	97.5011	54	209561	C14H20O7	Salidroside	Organooxygen compounds	Carbohydrates and carbohydrate conjugates	OC[C@H]1O[C@@H](OCCc2ccc(O)cc2)[C@H](O)[C@@H](O)[C@@H]1O	Huang Qin
29	POS	6.37_192.0421n	6.36622	M+H-H2O, M+H	M+H	193.049	193.05	-0.671865	91.0552, 193.0498, 163.0388, 119.0495, 147.0441, 192.0653, 176.0705, 135.0442, 79.0553, 175.039	32	97.6747	57.25	106627	C10H8O4	Isoscopoletin	Coumarins and derivatives	Hydroxycoumarins	COC1=C(C=C2C=CC(=O)OC2=C1)O	Yin Chen
30	POS	6.52_199.0963m/z	6.5207	M+H	M+H	199.096	199.097	-1.09272	155.0701, 91.0551, 81.0709, 119.0494, 137.0597, 93.0707, 109.0653, 199.0965, 141.0545, 146.9611	48.3	97.9445	61.25	66870.2	C10H14O4	Paeonilactone a	Benzofurans	-	CC1C2CC(=O)C(CC2OC1=O)(C)O	Bai Shao
31	NEG	6.58_389.1456m/z	6.58383	M-H	M-H	389.146	389.145	0.843913	343.1394, 59.0112, 71.0112, 89.0217, 101.0217, 113.0219, 161.0435, 119.0324, 61.9857, 107.0478	47.9	95.5165	60.625	29775.6	C17H26O10	Loganin	Prenol lipids	Terpene glycosides	CC1C(CC2C1C(OC=C2C(=O)OC)OC3C(C(C(C(O3)CO)O)O)O)O	Long Dan
32	POS	6.63_164.0703m/z	6.62922	M+H	M+H	164.07	164.071	-1.82848	164.0704, 120.0447, 91.0552, 93.0708, 119.0859	16.7	98.0838	53.125	197165	C9H9NO2	Gentianidine	Pyranopyridines	-	CC1=CC2=C(C=N1)C(=O)OCC2	Long Dan
33	NEG	6.76_573.1597m/z	6.76397	M-H	M-H	573.16	573.161	-2.92273	537.1835, 213.0758, 69.0319, 59.0112, 113.0219, 95.0475, 89.0218, 169.085, 71.0112, 221.0656	0.716	87.7687	46.25	72182	C28H30O13	Methyl 5 -o-caffeoyl-4-o-sinapoylquinate	Organooxygen compounds	Alcohols and polyols	COC(=O)[C@]1(O)C[C@@H](O)[C@@H](OC(=O)/C=C/c2cc(OC)c(O)c(OC)c2)[C@H](OC(=O)/C=C/c2ccc(O)c(O)c2)C1	Zhi Zi
34	POS	6.82_109.0653m/z	6.81958	M+H	M+H	109.065	109.065	4.40688	109.0653, 81.0709, 79.0553, 87.005, 91.0551, 67.0555, 94.0421, 107.0498, 107.0861, 97.0103	19.9	99.1125	53.5	64132.5	C7H8O	M-cresol	Phenols	Cresols	Cc1cccc(O)c1	Dang Gui
35	POS	6.82_168.0784n	6.81958	M+H-H2O, M+H, M+H-2H2O	M+H-H2O	151.075	151.075	-1.23761	105.0706, 133.0649, 79.0553, 103.0549, 72.9383, 132.0656, 86.0974, 91.055, 97.0103, 107.0862	15.4	98.5409	53.125	425709	C9H12O3	5-(2-hydroxyethyl) -2-methoxyphenol	Phenols	Tyrosols and derivatives	COc1ccc(CCO)cc1O	Huang Qin
36	POS-NEG	6.82_376.1364n	6.81958	M+NH4, M+Na, 2M+H, M+H, M+H-H2O, M+H-2H2O	M+NH4	394.17	394.171	-1.36483	179.0702, 109.0654, 197.0807, 151.0753, 81.071, 69.0348, 341.1224, 133.0649, 105.0706, 127.0392	55.8	98.1389	63.125	7.63082e+06	C16H24O10	Loganic acid	Prenol lipids	Terpene glycosides	CC1C(CC2C1C(OC=C2C(=O)O)OC3C(C(C(C(O3)CO)O)O)O)O	Long Dan
37	POS	6.82_122.0733n	6.81958	M+H-H2O, M+H	M+H	123.081	123.08	1.44033	123.0808, 122.0968, 95.0864, 123.0445, 93.0708, 95.05, 67.0556, 105.0704, 79.0554, 121.0653	18.4	98.987	53.875	58381	C8H10O	M-ethylphenol	Phenols	1-hydroxy-4-unsubstituted benzenoids	CCc1cccc(O)c1	Dang Gui
38	POS-NEG	7.19_290.0791n	7.18558	M-H, M+FA-H	M-H	289.072	289.072	0.305441	289.0718, 163.0381, 96.9574, 245.0796, 125.0222, 109.0268, 98.9543, 198.9344, 335.0763, 61.9856	24.6	97.587	55.5	585263	C15H14O6	(-)-catechin	Flavonoids	Flavans	C1C(C(OC2=CC(=CC(=C21)O)O)C3=CC(=C(C=C3)O)O)O	Bai Shao
39	POS	7.21_199.0631n	7.20873	M+H, M+NH4	M+NH4	217.097	217.097	-1.30434	144.0807, 217.097	0	98.8657	49.375	1.09049e+06	C12H9NO2	Dictamine	Quinolines and derivatives	Furanoquinolines	COc1c2ccccc2nc2occc12	Dang Gui
40	POS-NEG	7.36_406.1468n	7.3605	M+H-H2O, M+Na, M+NH4	M+NH4	424.181	424.181	-1.7212	227.0912, 139.039, 195.0653, 149.0598, 183.0653, 177.0547, 155.0341, 424.155, 141.0548, 209.0808	28	97.2344	55.75	1.45896e+06	C17H26O11	Shanzhiside methylester	Prenol lipids	Terpene glycosides	COC(=O)C1=COC(OC2OC(CO)C(O)C(O)C2O)C2C1C(O)CC2(C)O	Zhi Zi
41	POS	7.36_205.0969m/z	7.3605	M+H	M+H	205.097	205.097	-1.36385	205.0977, 177.1023, 132.0809, 149.0234, 68.0508, 70.0664, 205.0494, 82.0663, 149.0709, 108.045	8.31	95.9323	50.625	17515.9	C11H12N2O2	L-tryptophan	Indoles and derivatives	Indolyl carboxylic acids and derivatives	C1=CC=C2C(=C1)C(=CN2)CC(C(=O)O)N	Dang Gui
42	POS	7.38_181.0492m/z	7.38132	M+H	M+H	181.049	181.05	-1.75369	163.0389, 113.9643, 149.0599, 131.9745, 159.9692, 135.0442, 141.0547, 139.9816, 72.9383, 116.9662	28.1	98.106	56	60664.2	C9H8O4	Caffeic acid	Cinnamic acids and derivatives	Hydroxycinnamic acids and derivatives	C1=CC(=C(C=C1C=CC(=O)O)O)O	Yin Chen
43	POS	7.53_123.0442m/z	7.53287	M+H	M+H	123.044	123.044	1.17795	95.0499, 123.0443, 122.0967, 122.0821, 96.0452, 104.0713, 67.0555, 81.0709, 95.0137, 79.0553	7.56	99.2599	51.375	11538	C7H6O2	Box	Benzene and substituted derivatives	Benzoic acids and derivatives	C1=CC=C(C=C1)C(=O)O	Bai Shao，Huang Qin
44	POS-NEG	7.54_389.1092m/z	7.5434	M-H	M-H	389.109	389.109	0.684506	389.1093, 59.0113, 69.032, 121.0635, 71.0112, 89.0219, 345.119, 95.0477, 165.0539, 101.0219	62.5	96.3131	64.5	3.41934e+06	C16H22O11	Scandoside	Prenol lipids	Terpene glycosides	C1=C(C2C(C1O)C(=COC2OC3C(C(C(C(O3)CO)O)O)O)C(=O)O)CO	Long Dan
45	POS	7.73_372.1415n	7.7292	M+NH4, M+Na	M+Na	395.131	395.131	-1.36361	395.132, 232.0706, 233.0776	30.8	95.0646	56	227296	C17H24O9	Paeonin c	Organooxygen compounds	Carbohydrates and carbohydrate conjugates	C=C1C(OC)O[C@]2(O[C@@H]3O[C@H](CO)[C@@H](O)[C@H](O)[C@H]3O)C[C@H]1C(=O)C=C2C	Bai Shao
46	POS-NEG	7.88_518.1638n	7.87897	M-H, M+FA-H	M+FA-H	563.162	563.162	0.485499	59.0113, 89.0219, 71.0112, 179.0546, 101.021, 341.1088, 113.0221, 119.0326, 221.0657, 563.1543	66.9	98.9172	66.25	7.04968e+06	C22H30O14	4'-o-β-d-glucopyranosylgentiopicroside	Organooxygen compounds	Carbohydrates and carbohydrate conjugates	C=CC1C(OC=C2C1=CCOC2=O)OC3C(C(C(C(O3)CO)OC4C(C(C(C(O4)CO)O)O)O)O)O	Long Dan
47	POS	7.90_226.0837n	7.89757	M+H-H2O, M+H, M+H-2H2O	M+H-H2O	209.08	209.081	-2.00202	191.0702, 159.044, 131.0493, 103.0549, 91.0552, 163.0752, 119.0495	67.4	98.6827	65.875	4.49043e+06	C11H14O5	Genipin	Prenol lipids	Monoterpenoids	COC(=O)C1=COC(O)C2C(CO)=CCC12	Zhi Zi
48	POS	7.90_388.1361n	7.89757	M+H-H2O, M+H, M+H-2H2O	M+H	389.143	389.144	-2.05897	353.123, 163.0389, 191.0703, 177.0546, 321.0965, 159.044, 149.0598, 189.0546, 69.0348, 131.0493	59.5	95.3087	63.125	1.41746e+06	C17H24O10	Geniposide	Prenol lipids	Terpene glycosides	COC(=O)C1=CO[C@H]([C@H]2[C@@H]1CC=C2CO)O[C@H]3[C@@H]([C@H]([C@@H]([C@H](O3)CO)O)O)O	Zhi Zi
49	NEG	7.97_487.1455m/z	7.96917	M-H	M-H	487.145	487.146	-0.472721	145.0273, 265.0718, 163.038, 112.9831, 205.0495, 367.1031, 397.1131, 119.0479, 195.065, 159.0431	64.2	91.9454	63.875	15163.9	C21H28O13	10-o-succinoylgeniposide	Prenol lipids	Terpene glycosides	COC(=O)C1=CO[C@@H](O[C@@H]2O[C@H](CO)[C@@H](O)[C@H](O)[C@H]2O)[C@@H]2C(COC(=O)CCC(=O)O)=CC[C@H]12	Zhi Zi
50	POS	8.03_308.1485m/z	8.02587	M+H	M+H	308.149	308.149	-2.28494	308.1488, 176.0706, 194.0813, 69.0712, 158.06	22.4	96.3775	54	426718	C16H21NO5	Foliosidine	Quinolines and derivatives	Quinolones and derivatives	COc1cc(=O)n(C)c2c(OC[C@H](O)C(C)(C)O)cccc12	Dang Gui
51	POS	8.05_139.0752m/z	8.04545	M+H	M+H	139.075	139.075	-1.28158	95.05, 93.0707, 139.0754, 116.9726, 116.9665, 121.0288, 121.0651, 139.0391, 91.0552, 95.0864	21.2	98.4126	54.5	27867.4	C8H10O2	2-(4-hydroxyphenyl)ethanol	Phenols	Tyrosols and derivatives	OCCc1ccc(O)cc1	Huang Qin
52	POS	8.05_213.0753m/z	8.04545	M+H	M+H	213.075	213.076	-2.05838	177.0545, 167.0703, 147.044, 139.0753, 195.0651, 91.0551, 93.0707, 121.0651, 107.0498, 105.0705	67.2	96.7253	65.375	124824	C10H12O5	Aglycone geniposidic acid	Prenol lipids	Monoterpenoids	O=C(O)C1=CO[C@@H](O)[C@@H]2C(CO)=CC[C@H]12	Zhi Zi
53	POS	8.09_151.0388m/z	8.0863	M+H	M+H	151.039	151.039	-1.23625	151.0389, 95.0499, 121.0651, 149.0596, 149.0232, 91.0551, 67.0555, 93.0706, 123.0444, 81.071	19.6	98.3759	54.125	48159.4	C8H6O3	4,5-dihydroisobenzofuran -1,3-dione	Isobenzofurans	-	O=C1OC(=O)C2=C1C=CCC2	Dang Gui
54	POS	8.33_165.0788n	8.32683	M+H-H2O, M+H	M+H	166.086	166.086	-1.15768	166.086, 139.0389, 95.0499, 136.0757, 93.0707, 91.0551, 165.0909, 121.0287, 80.0505, 121.0651	13	97.7698	52.375	114524	C9H11NO2	Gentiatibetine	Pyranopyridines	-	CC1=NC=CC2=C1C(OCC2)O	Long Dan
55	POS	8.39_580.1785n	8.39205	M+NH4, M+Na	M+NH4	598.212	598.213	-1.15672	603.1675, 441.1154	13.6	98.4182	53.375	462314	C27H32O14	Liquiritigenin -7,4'-diglucoside	Flavonoids	Flavonoid glycosides	O=C1CC(c2ccc(O[C@@H]3O[C@H](CO)[C@@H](O)[C@H](O)[C@H]3O)cc2)Oc2cc(O[C@@H]3O[C@H](CO)[C@@H](O)[C@H](O)[C@H]3O)ccc21	Gan Cao
56	POS	8.39_419.1330m/z	8.39205	M+H	M+H	419.133	419.134	-1.54494	257.0806, 137.0234, 147.044, 379.1003	45.2	94.0528	59.375	219863	C21H22O9	Isoliquiritin	Flavonoids	Flavonoid glycosides	C1=CC(=CC=C1/C=C/C(=O)C2=C(C=C(C=C2)O)O)O[C@H]3[C@@H]([C@H]([C@@H]([C@H](O3)CO)O)O)O	Gan Cao
57	NEG	8.40_580.1797n	8.3951	M-H, M+FA-H	M+FA-H	625.178	625.177	0.796962	255.0659, 417.1193, 135.0065, 119.0478, 153.0173, 91.0157	82.8	98.6769	70.125	1.00552e+06	C27H32O14	Naringin	Flavonoids	Flavonoid glycosides	CC1OC(OC2C(Oc3cc(O)c4c(c3)OC(c3ccc(O)cc3)CC4=O)OC(CO)C(O)C2O)C(O)C(O)C1O	Gan Cao
58	NEG	8.58_585.1599m/z	8.57555	M-H	M-H	585.16	585.161	-2.41578	585.16, 96.9575, 101.0218, 89.0219, 59.0112, 185.0803, 71.011, 112.9832, 113.0219, 123.043	3.43	81.9864	45.625	105193	C29H30O13	Amarogentin	Benzene and substituted derivatives	Biphenyls and derivatives	C=CC1C2CCOC(=O)C2=COC1OC3C(C(C(C(O3)CO)O)O)OC(=O)C4=C(C=C(C=C4O)O)C5=CC(=CC=C5)O	Long Dan
59	POS	8.59_165.0908m/z	8.59072	M+H	M+H	165.091	165.091	-1.18649	93.0707, 165.091, 139.0389, 95.05, 91.0552, 119.0859, 105.0705, 163.0388, 137.0598, 79.0553	29	95.8403	55.875	31928	C10H12O2	Isoeugenol	Phenols	Methoxyphenols	C/C=C/c1ccc(O)c(OC)c1	Dang Gui
60	NEG	8.69_476.1893n	8.6869	M-H, M+FA-H	M+FA-H	521.187	521.188	-0.189209	475.1821, 113.0219, 59.0112, 71.0112, 89.0217, 85.0269, 95.0111, 161.0436, 101.0216, 119.0326	65.5	77.2064	60.625	173573	C21H32O12	Darendoside b	Organooxygen compounds	Carbohydrates and carbohydrate conjugates	CCO[C@@H]1O[C@H](CO)[C@@H](O)[C@H](O[C@@H]2O[C@@H](C)[C@H](O)[C@@H](O)[C@H]2O)[C@]1(O)c1ccc(OC)c(O)c1	Huang Qin
61	POS	8.70_152.1198n	8.69748	M+H-H2O, M+H	M+H	153.127	153.127	-2.28808	81.071, 71.0504, 93.0707, 107.0861, 153.1274, 135.1169, 79.0554, 73.0661, 67.0555, 105.0706	29.7	94.5795	55.375	143650	C10H16O	Pulegone	Prenol lipids	Monoterpenoids	CC(C)=C1CC[C@@H](C)CC1=O	Huang Qin
62	POS	8.74_121.0649m/z	8.73647	M+H	M+H	121.065	121.065	1.14942	121.0651, 91.0551, 93.0707, 103.0549, 95.0499, 105.0453, 53.0401	43.5	99.3562	60.375	3.43272e+06	C8H8O	Phenylacetaldehyde	Benzene and substituted derivatives	Phenylacetaldehydes	O=CCc1ccccc1	Huang Qin
63	POS	8.74_194.0575n	8.73647	M+H-H2O, M+H	M+H	195.065	195.065	-2.08037	149.0598, 121.0651, 177.0546, 103.0549, 93.0707, 91.0551, 195.0654, 131.0494, 95.05, 79.0554	48.1	99.2186	61.25	6.83332e+07	C10H10O4	Ferulaic acid	Cinnamic acids and derivatives	Hydroxycinnamic acids and derivatives	COC1=C(C=CC(=C1)C=CC(=O)O)O	Yin Chen
64	POS	8.82_152.0834n	8.8152	M+H-H2O, M+H	M+H	153.091	153.091	-2.07181	121.0652, 93.0708, 153.091, 122.0685, 91.0552, 95.05, 81.071, 122.0241, 95.0137, 67.0556	22.5	90.2515	52.625	62013.8	C9H12O2	Trimethylhydroquinone	Phenols	Benzenediols	Cc1cc(O)c(C)c(C)c1O	Dang Gui
65	POS	8.83_550.1890n	8.83398	M+H, M+NH4, M+H-H2O	M+H	551.196	551.197	-1.33444	209.0809, 149.0599, 121.0653, 85.0295, 177.0547, 227.0913, 191.0703, 93.0709, 145.0496, 325.1127	86.1	96.9449	70.375	1.66328e+06	C23H34O15	Genipin 1-gentiobioside	Prenol lipids	Terpene glycosides	COC(=O)C1=CO[C@H]([C@H]2[C@@H]1CC=C2CO)O[C@H]3[C@@H]([C@H]([C@@H]([C@H](O3)CO[C@H]4[C@@H]([C@H]([C@@H]([C@H](O4)CO)O)O)O)O)O)O	Zhi Zi
66	POS	8.83_180.0781n	8.83398	M+H-H2O, M+H	M+H	181.085	181.086	-2.75278	121.0651, 149.0597, 81.071, 91.0551, 93.0707, 167.0702, 95.0499	42.4	98.4698	59.375	1.68022e+06	C10H12O3	Coniferol	Phenols	Methoxyphenols	COc1cc(/C=C/CO)ccc1O	Dang Gui
67	POS	8.96_162.0546m/z	8.96212	M+H	M+H	162.055	162.055	-2.05586	162.0547, 118.0655, 105.0705, 103.0549, 135.0441, 131.0493, 133.0648, 91.0551, 121.0651, 79.0553	20.8	94.8226	54.625	14309.2	C9H7NO2	Indole-3-carboxylic acid	Indoles and derivatives	Indolecarboxylic acids and derivatives	O=C(O)c1c[nH]c2ccccc12	Gan Cao
68	NEG	8.99_361.1507m/z	8.9911	M-H	M-H	361.151	361.15	0.948723	361.151, 59.0113, 71.0112, 101.0222, 89.0219, 113.0221, 85.0269, 119.0326, 73.0268	60.3	96.0329	63.75	43314.1	C16H26O9	1-o-β-d-glucopyranosylamplexin	Fatty Acyls	Fatty acyl glycosides	C=CC(COC1C(C(C(C(O1)CO)O)O)O)C2CCOC(=O)C2CO	Long Dan
69	POS	9.00_196.0732n	9.00112	M+H-2H2O, M+H	M+H	197.08	197.081	-1.82386	127.0391, 111.0809, 197.0807, 179.0702, 95.0499, 97.0292, 151.0753, 149.0601	74.4	99.2013	67.875	2.25244e+06	C10H12O4	Sweroside aglycone	Lactones	Delta valerolactones	C=CC1C2CCOC(=O)C2=COC1O	Long Dan
70	POS-NEG	9.03_358.1263n	9.03368	M-H, M+FA-H	M+FA-H	403.124	403.125	-0.322235	403.1248, 125.0221, 81.032, 59.0112, 195.0649, 89.0219, 179.0545, 357.1208, 71.0115, 119.0324	43.8	98.3815	60.5	7.82225e+06	C16H22O9	1h,3h-pyrano(3,4-c)pyran-1-one, 5-ethenyl-6-(beta-d-glucopyranosyloxy)-4,4a,5,6-tetrahydro-, (4as-(4aalpha,5beta,6alpha))-	Organooxygen compounds	Carbohydrates and carbohydrate conjugates	C=CC1C2CCOC(=O)C2=COC1OC3C(C(C(C(O3)CO)O)O)O	Long Dan
71	NEG	9.03_635.0909m/z	9.03368	M-H	M-H	635.091	635.089	3.00812	116.9262, 192.0651, 169.0126, 125.0223, 465.0668, 635.0872, 278.1038, 112.9831, 313.0571	61.2	91.8599	62.375	72658.1	C27H24O18	1,2,3-tri-o-galloyl-beta-d-glucose	Tannins	-	C1=C(C=C(C(=C1O)O)O)C(=O)OC2C(C(OC(C2OC(=O)C3=CC(=C(C(=C3)O)O)O)OC(=O)C4=CC(=C(C(=C4)O)O)O)CO)O	Bai Shao
72	NEG	9.17_593.1516m/z	9.16852	M-H	M-H	593.152	593.151	0.630208	593.1515, 353.0668, 297.0764, 473.109, 383.0775, 325.0718, 503.1204, 282.0532, 323.0558, 365.0662	55.1	98.2984	63.125	1.28495e+06	C27H30O15	Saponarin	Flavonoids	Flavonoid glycosides	C1=CC(=CC=C1C2=CC(=O)C3=C(C(=C(C=C3O2)OC4C(C(C(C(O4)CO)O)O)O)C5C(C(C(C(O5)CO)O)O)O)O)O	Long Dan
73	NEG	9.19_515.1193m/z	9.19005	M-H	M-H	515.119	515.119	-0.314564	191.0546, 179.0333, 135.0429, 515.1195, 353.0877, 161.0224	61.7	98.7283	65	7.10407e+06	C25H24O12	Isochlorogenic acid b	Organooxygen compounds	Alcohols and polyols	C1[C@H]([C@H]([C@@H](C[C@@]1(C(=O)O)O)OC(=O)/C=C/C2=CC(=C(C=C2)O)O)OC(=O)/C=C/C3=CC(=C(C=C3)O)O)O	Zhi Zi，Yin Chen
74	POS	9.21_176.0704m/z	9.21398	M+H	M+H	176.07	176.071	-1.37545	176.0706, 146.06, 149.0599, 103.055, 91.0552	41.8	98.6596	59.75	1.1627e+06	C10H9NO2	Gentianine	Pyranopyridines	-	C=CC1=CN=CC2=C1CCOC2=O	Long Dan
75	POS	9.41_318.1098n	9.4077	M+H-H2O, M+H	M+H	319.117	319.118	-1.73813	105.0341, 179.0701, 151.0754, 133.065, 197.0808, 105.0705, 95.05	21.4	96.8819	54	2.09755e+06	C17H18O6	Paeoniflorgenone	Benzene and substituted derivatives	Benzoic acids and derivatives	CC12CC(=O)C3CC1(OC(C3COC(=O)C4=CC=CC=C4)O2)O	Bai Shao
76	POS	9.41_480.1627n	9.4077	M+H, M+Na	M+H	481.17	481.17	-0.946758	503.152, 341.0992	44.6	98.7794	60.5	3.13349e+07	C23H28O11	Albiflorin r1	-	-	C[C@]1(O[C@@H]2OC(CO)[C@@H](O)[C@@H](O)C2O)O[C@@H]2CC(=O)[C@@H]3C[C@@]1(O)[C@]23COC(=O)c1ccccc1	Bai Shao
77	NEG	9.53_389.1457m/z	9.52602	M-H	M-H	389.146	389.145	0.986497	389.1382, 59.0113, 389.1493, 93.0322, 173.0438, 89.0218, 71.0112, 61.9857, 215.0913, 91.5641	38.4	92.4765	57.375	17568.7	C17H26O10	1beta-glucogeniposide	Prenol lipids	Terpene glycosides	COC(=O)C1COC(O[C@@H]2O[C@H](CO)[C@@H](O)[C@H](O)[C@H]2O)[C@@H]2C(CO)=CC[C@H]12	Zhi Zi
78	POS	9.67_462.2093n	9.6721	M+H, M+Na	M+H	463.217	463.217	-1.73224	485.2014, 70.0663	24.5	94.8869	54.375	100355	C21H34O11	Valerosidatum	Prenol lipids	Terpene glycosides	CC(C)CC(=O)O[C@@H]1OC=C(CO[C@@H]2O[C@H](CO)[C@@H](O)[C@H](O)[C@H]2O)[C@H]2C[C@H](O)[C@@](C)(O)[C@@H]12	Dang Gui
79	POS	9.84_148.0887n	9.84497	M+H-H2O, M+H	M+H	149.096	149.096	-0.987627	149.0234, 149.0962, 121.0651, 91.0552, 93.0707, 105.0705, 79.0554, 107.0862, 149.0598, 131.0856	18.9	98.6265	54.125	98114.3	C10H12O	Allylcresol	Phenols	Cresols	C=CCc1cccc(O)c1C	Bai Shao
80	POS-NEG	9.89_611.1598m/z	9.88702	M+H	M+H	611.16	611.161	-1.38557	303.0497, 449.1076, 611.159	79.2	97.6294	68.75	1.05731e+06	C27H30O16	Rutin	Flavonoids	Flavonoid glycosides	CC1C(C(C(C(O1)OCC2C(C(C(C(O2)OC3=C(OC4=CC(=CC(=C4C3=O)O)O)C5=CC(=C(C=C5)O)O)O)O)O)O)O)O	Zhi Zi，Yin Chen，Gan Cao
81	POS	9.93_151.0751m/z	9.92707	M+H	M+H	151.075	151.075	-1.75812	81.0709, 95.0863, 105.0705, 151.0753, 123.0807, 109.0654, 67.0555, 79.0553, 93.0707, 97.0656	20.6	99.2645	54.375	2.58232e+06	C9H10O2	Benzyl acetate	Benzene and substituted derivatives	Benzyloxycarbonyls	CC(=O)OCc1ccccc1	Zhi Zi
82	POS	9.93_135.0803m/z	9.92707	M+H	M+H	135.08	135.08	-1.12948	79.0553, 107.0861, 91.0551, 105.0706, 135.0805, 117.0703, 81.0709, 93.0343, 93.0708, 109.0653	31.1	99.0416	57.25	263171	C9H10O	Ethylbenzaldehyde	Benzene and substituted derivatives	Benzoyl derivatives	CCc1ccccc1C=O	Dang Gui
83	POS	9.93_122.0733n	9.92707	M+H-H2O, M+H	M+H	123.081	123.08	0.979404	123.0807, 95.0863, 104.0712, 122.0966, 67.0555, 95.0499, 123.0556, 81.0709, 79.0553, 122.0818	17.5	99.2341	53.875	186102	C8H10O	Phlorol	Phenols	1-hydroxy-4-unsubstituted benzenoids	CCc1ccccc1O	Dang Gui
84	NEG	9.95_480.1632n	9.94982	M-H, M+FA-H	M+FA-H	525.161	525.161	0.150685	121.0271, 449.1458, 525.1616, 479.1554, 165.054	72.9	98.5497	67.875	7.17448e+07	C23H28O11	Albiflorin	Prenol lipids	Terpene glycosides	CC12CC(C3CC1(C3(C(=O)O2)COC(=O)C4=CC=CC=C4)OC5C(C(C(C(O5)CO)O)O)O)O	Bai Shao
85	POS-NEG	10.10_564.1472n	10.0987	M+H, M+Na	M+H	565.154	565.155	-1.30459	565.1552, 295.0599, 379.081, 547.1451, 325.07, 307.0599, 321.0751, 563.2096, 337.07, 349.0706	39.3	96.6616	60	1.70305e+06	C26H28O14	Isoschaftoside	Flavonoids	Flavonoid glycosides	O=c1cc(-c2ccc(O)cc2)oc2c([C@@H]3O[C@H](CO)[C@@H](O)[C@H](O)[C@H]3O)c(O)c([C@@H]3OC[C@H](O)[C@H](O)[C@H]3O)c(O)c12	Gan Cao
86	NEG	10.15_447.0936m/z	10.152	M-H	M-H	447.094	447.093	0.702478	447.0933, 327.0513, 357.0617, 299.0558, 121.0272, 298.0476, 297.0404, 285.0402, 133.0272, 61.9857	86.9	94.2091	70	154291	C21H20O11	Astragalin	Flavonoids	Flavonoid glycosides	C1=CC(=CC=C1C2=C(C(=O)C3=C(C=C(C=C3O2)O)O)OC4C(C(C(C(O4)CO)O)O)O)O	Bai Shao，Gan Cao
87	POS-NEG	10.35_495.1511m/z	10.3543	M-H	M-H	495.151	495.151	0.66664	137.0222, 93.032, 495.1512	48.1	96.4559	60.875	302882	C23H28O12	Oxypaeoniflorin	Prenol lipids	Terpene glycosides	CC12CC3(C4CC1(C4(C(O2)O3)COC(=O)C5=CC=C(C=C5)O)OC6C(C(C(C(O6)CO)O)O)O)O	Bai Shao
88	POS	10.41_167.0701m/z	10.4066	M+H	M+H	167.07	167.07	-1.15091	167.0702, 149.0597, 125.0598, 111.0445, 121.0651, 139.0752, 139.039, 95.0499, 121.1015, 93.0707	20.2	96.1567	53.75	185628	C9H10O3	Peonol	Organooxygen compounds	Carbonyl compounds	CC(=O)C1=C(C=C(C=C1)OC)O	Zhi Zi，Bai Shao
89	NEG	10.44_355.1036m/z	10.4443	M-H	M-H	355.104	355.103	0.325185	59.0112, 355.1035, 71.0112, 89.0212, 191.0538, 113.022, 149.0586, 101.022, 183.1012, 119.0325	60.1	93.494	63.25	24835.1	C16H20O9	Gentiopicrin	Organooxygen compounds	Carbohydrates and carbohydrate conjugates	C=CC1C(OC=C2C1=CCOC2=O)OC3C(C(C(C(O3)CO)O)O)O	Long Dan
90	NEG	10.56_329.0668m/z	10.5573	M-H	M-H	329.067	329.067	0.484985	285.0769, 175.0384, 109.027, 328.2239, 329.0647, 149.0588, 147.0431, 116.0695, 61.9857, 91.5643	45.7	97.1536	60.625	15995.5	C17H14O7	Viscidulin ii	Flavonoids	O-methylated flavonoids	COc1cc(O)c2c(=O)cc(-c3c(O)cccc3O)oc2c1OC	Huang Qin
91	POS-NEG	10.60_417.1174m/z	10.604	M+H	M+H	417.117	417.118	-1.52455	255.0648, 417.1177	78.3	97.947	68.625	303834	C21H20O9	Daidzin	Isoflavonoids	Isoflavonoid O-glycosides	O=c1c(-c2ccc(O)cc2)coc2cc(O[C@@H]3O[C@H](CO)[C@@H](O)[C@H](O)[C@H]3O)ccc12	Huang Qin，Gan Cao
92	POS-NEG	10.60_579.1702m/z	10.604	M+H	M+H	579.17	579.171	-1.04557	579.1697, 309.0753, 279.0647, 291.0652, 561.1597, 321.0757, 363.086, 441.1176, 305.0803, 105.0341	36.1	96.5304	62.25	274411	C27H30O14	Isoviolanthin	Flavonoids	Flavonoid glycosides	C[C@@H]1O[C@@H](c2c(O)c([C@@H]3O[C@H](CO)[C@@H](O)[C@H](O)[C@H]3O)c3oc(-c4ccc(O)cc4)cc(=O)c3c2O)[C@H](O)[C@H](O)[C@H]1O	Gan Cao
93	POS-NEG	10.69_303.0494m/z	10.6912	M+H	M+H	303.049	303.05	-1.83282	303.0497, 86.0975, 72.082, 153.0182, 229.0495	22.9	96.8379	60	513086	C15H10O7	Nortangeretin	Flavonoids	Flavones	O=c1cc(-c2ccc(O)cc2)oc2c(O)c(O)c(O)c(O)c12	Gan Cao
94	NEG	10.69_227.1280m/z	10.6932	M-H	M-H	227.128	227.129	-3.6666	227.128, 165.1264, 209.1172	12.2	97.4661	51.375	28429.1	C12H20O4	Dimethyl camphorate	Carboxylic acids and derivatives	Dicarboxylic acids and derivatives	COC(=O)C1CCC(C)(C(=O)OC)C1(C)C	Dang Gui
95	POS-NEG	11.13_257.0802m/z	11.1302	M+H	M+H	257.08	257.081	-2.46639	257.0806, 137.0234, 147.044, 119.0496, 239.0699	66.6	97.9365	65.375	1.12259e+07	C15H12O4	Liquiritigenin	Flavonoids	Flavans	C1[C@H](OC2=C(C1=O)C=CC(=C2)O)C3=CC=C(C=C3)O	Gan Cao
96	POS-NEG	11.14_549.1616m/z	11.1433	M-H	M-H	549.162	549.161	0.385916	255.066, 549.1621, 119.0478, 135.0065, 153.0172, 91.0163	59.3	99.0904	66.375	8.36177e+06	C26H30O13	Licuraside	Flavonoids	Flavonoid glycosides	O=C(/C=C/c1ccc(O)cc1)c1ccc(O[C@@H]2O[C@H](CO)[C@@H](O)[C@H](O)[C@H]2O[C@@H]2OC[C@](O)(CO)[C@H]2O)cc1O	Gan Cao
97	POS-NEG	11.14_417.1194m/z	11.1433	M-H	M-H	417.119	417.119	0.75005	255.066, 119.0478, 135.0066, 417.12, 91.0164, 153.0174	71.5	99.1078	75	1.28411e+07	C21H22O9	Neoliquiritin	Flavonoids	Flavonoid glycosides	O=C1CC(c2ccc(O)cc2)Oc2cc(OC3OC(CO)C(O)C(O)C3O)ccc21	Gan Cao
98	NEG	11.19_787.1010m/z	11.1874	M-H	M-H	787.101	787.1	1.38125	169.0124, 125.0222, 787.1005, 465.0679, 295.0444, 113.0219, 71.0111, 59.0112, 89.0219, 123.0061	5.2	88.3111	48	421482	C34H28O22	1,2,3,6-tetra-o-galloyl-β-d-glucose	Tannins	-	C1=C(C=C(C(=C1O)O)O)C(=O)OCC2C(C(C(C(O2)OC(=O)C3=CC(=C(C(=C3)O)O)O)OC(=O)C4=CC(=C(C(=C4)O)O)O)OC(=O)C5=CC(=C(C(=C5)O)O)O)O	Bai Shao
99	POS-NEG	11.42_464.0954n	11.4179	M+H, M+Na	M+H	465.103	465.103	-0.270327	487.0826, 163.0389, 485.1953, 70.0663, 86.0972, 85.0294, 191.0811, 325.0301, 97.0292, 109.0288	67.9	98.1382	66.375	1.19671e+06	C21H20O12	Hirsutrin	Flavonoids	Flavonoid glycosides	C1=CC(=C(C=C1C2=C(C(=O)C3=C(C=C(C=C3O2)O)O)OC4C(C(C(C(O4)CO)O)O)O)O)O	Yin Chen，Gan Cao
100	POS	11.55_509.1287m/z	11.5495	M+H	M+H	509.129	509.129	-0.447994	347.0758, 509.1287, 332.0523, 314.0417, 317.029, 85.0294, 169.0132, 153.018	50	96.6093	61.5	558474	C23H24O13	Limocitrin -beta-d-glucoside	Flavonoids	Flavonoid glycosides	COc1cc(-c2oc3c(OC)c(O)cc(O)c3c(=O)c2O[C@@H]2O[C@H](CO)[C@@H](O)[C@H](O)[C@H]2O)ccc1O	Dang Gui
101	POS	11.59_207.1013m/z	11.5936	M+H	M+H	207.101	207.102	-1.12596	147.044, 91.0552, 121.0651, 207.1008, 161.0598, 207.0648, 109.0654, 175.039, 119.0494, 165.0548	36.1	95.9996	57.75	13404.8	C12H14O3	Senkyunolide f	Isobenzofurans	-	CCC(O)/C=C1\OC(=O)C2=C1CCC=C2	Dang Gui
102	POS-NEG	11.64_633.1807m/z	11.6379	M+H	M+H	633.181	633.181	-1.17902	105.0341, 153.0183, 319.1175, 197.0809, 151.0754, 315.0709, 133.0649, 95.0499, 121.0652, 81.0346	63.1	97.6917	64.875	862949	C30H32O15	Galloylpaeoniflorin	Prenol lipids	Terpene glycosides	CC12CC3(C4CC1(C4(C(O2)O3)COC(=O)C5=CC=CC=C5)OC6C(C(C(C(O6)COC(=O)C7=CC(=C(C(=C7)O)O)O)O)O)O)O	Bai Shao
103	POS	11.66_289.0700m/z	11.6596	M+H	M+H	289.07	289.071	-2.18965	289.0704, 169.0131, 147.0439, 187.0238, 142.0501, 119.0495, 120.0811, 114.0555, 247.1458, 91.0551	31.2	95.7042	56.125	56996.8	C15H12O6	Carthamidin	Flavonoids	Flavans	O=C1C[C@@H](c2ccc(O)cc2)Oc2cc(O)c(O)c(O)c21	Huang Qin
104	NEG	11.66_435.0933m/z	11.6613	M-H	M-H	435.093	435.093	-0.0274394	435.0929, 152.0094, 108.0192, 109.0272, 153.0176, 137.0221, 315.072, 93.032, 281.0677, 169.0125	49.6	94.5756	61	55566.8	C20H20O11	6'-o-caffeoylerigeroside	Cinnamic acids and derivatives	Hydroxycinnamic acids and derivatives	O=C(/C=C/c1ccc(O)c(O)c1)OC[C@H]1O[C@@H](Oc2coccc2=O)[C@H](O)[C@@H](O)[C@@H]1O	Zhi Zi
105	POS	11.73_163.0387m/z	11.7265	M+H	M+H	163.039	163.039	-1.7887	163.0388, 135.0441, 145.0284, 89.0395, 117.0339, 147.044, 107.0498, 79.0553	55.7	95.5673	62.25	71133.7	C9H6O3	Umbelliferone	Coumarins and derivatives	Hydroxycoumarins	C1=CC(=CC2=C1C=CC(=O)O2)O	Dang Gui，Bai Shao
106	NEG	11.93_373.0929m/z	11.9324	M-H	M-H	373.093	373.093	0.039688	257.0816, 329.103, 197.0591, 59.0112, 373.0928, 213.0912, 329.1614, 71.0113	34.6	91.8453	56.625	28066.1	C19H18O8	Neobaicalein	Flavonoids	O-methylated flavonoids	COc1cccc(O)c1-c1cc(=O)c2c(O)c(OC)c(OC)c(OC)c2o1	Huang Qin
107	POS	12.01_135.0440m/z	12.0135	M+H	M+H	135.044	135.044	-0.530477	135.0443, 107.0862, 91.0552, 93.0708, 89.0396, 79.0554, 105.0706, 134.0813, 117.034, 133.065	16.1	98.7849	53.625	22194	C8H6O2	Phthalide	Isocoumarans	Isobenzofuranones	O=C1OCc2ccccc21	Dang Gui
108	POS	12.03_517.1336m/z	12.0348	M+H	M+H	517.134	517.134	-0.800972	163.0389, 135.0441, 145.028, 499.1297, 117.034, 89.0395	81.1	96.2183	69.125	4.72598e+06	C25H24O12	Isochlorogenic acid a	Organooxygen compounds	Alcohols and polyols	C1C(C[C@H](C([C@@H]1OC(=O)/C=C/C2=CC(=C(C=C2)O)O)O)OC(=O)/C=C/C3=CC(=C(C=C3)O)O)(O)C(=O)O	Zhi Zi，Yin Chen
109	POS	12.12_206.0941n	12.1232	M+H-H2O, M+H	M+H-H2O	189.091	189.091	-1.0928	149.0235, 189.0909, 131.0858, 159.044, 189.0544, 91.0551, 171.0802, 113.9641, 188.0914, 131.9745	26.2	94.4227	54.875	18183.2	C12H14O3	N-valerophenone -o-carboxylic acid	Organooxygen compounds	Carbonyl compounds	CCCCC(=O)c1ccccc1C(=O)O	Dang Gui
110	POS	12.17_302.1381m/z	12.1679	M+H	M+H	302.138	302.139	-1.79096	96.0453, 207.1015, 302.1381, 72.082, 143.1181, 226.8934, 171.1127, 280.8675, 91.0552, 105.0707	1.79	96.0127	48.875	93111.4	C17H19NO4	Crinamine	Amaryllidaceae alkaloids	Crinine- and Haemanthamine-type amaryllidaceae alkaloids	CO[C@H]1C=C[C@@]23c4cc5c(cc4CN(C[C@@H]2O)[C@H]3C1)OCO5	Dang Gui
111	NEG	12.18_601.1542m/z	12.1813	M-H	M-H	601.154	601.156	-3.42865	601.1545, 205.0491, 190.0258, 265.0725, 189.0518, 123.043, 97.0271, 137.0223, 223.0596, 69.0324	45.1	97.4889	59.625	65909.7	C29H30O14	Amaroswerin	Benzene and substituted derivatives	Biphenyls and derivatives	C=CC1C(OC=C2C1(CCOC2=O)O)OC3C(C(C(C(O3)CO)O)O)OC(=O)C4=C(C=C(C=C4O)O)C5=CC(=CC=C5)O	Long Dan
112	POS-NEG	12.43_624.1699n	12.4298	M-H, M+FA-H	M-H	623.163	623.162	1.32277	161.0225, 315.0511, 623.1783, 299.0194, 271.0245, 314.0432, 133.0273, 113.022, 243.0295, 135.043	35.5	94.2708	57	369571	C28H32O16	Narcissoside	Flavonoids	Flavonoid glycosides	COc1cc(-c2oc3cc(O)cc(O)c3c(=O)c2O[C@@H]2O[C@H](CO[C@@H]3O[C@@H](C)[C@H](O)[C@@H](O)[C@H]3O)[C@@H](O)[C@H](O)[C@H]2O)ccc1O	Gan Cao
113	NEG	12.43_593.1513m/z	12.4298	M-H	M-H	593.151	593.151	0.109449	93.032, 207.0287, 112.9832, 593.1537, 163.0383, 137.0221, 205.05, 135.043, 190.0257, 119.0479	49.6	96.9681	61.625	733052	C27H30O15	Isosaponarin	Flavonoids	Flavonoid glycosides	C1=CC(=CC=C1C2=CC(=O)C3=C(O2)C=C(C(=C3O)C4C(C(C(C(O4)CO)O)O)O)O)OC5C(C(C(C(O5)CO)O)O)O	Long Dan
114	POS	12.43_594.1579n	12.4312	M+H, M+Na, M+NH4	M+Na	617.147	617.148	-0.995399	617.1466, 163.0389, 409.1108, 153.018, 391.1	28.7	91.2383	54.75	132331	C27H30O15	Vicenin 2	Flavonoids	Flavonoid glycosides	O=c1cc(-c2ccc(O)cc2)oc2c(C3OC(CO)C(O)C(O)C3O)c(O)c(C3OC(CO)C(O)C(O)C3O)c(O)c12	Gan Cao
115	POS	12.43_207.0649m/z	12.4312	M+H	M+H	207.065	207.065	-1.35463	175.039, 207.0652, 119.0496, 91.0552, 147.044, 149.0236, 192.0417	46.5	98.2331	60.75	399404	C11H10O4	6,7-dimethoxycoumarin	Coumarins and derivatives	-	COC1=C(C=C2C(=C1)C=CC(=O)O2)OC	Yin Chen
116	POS	12.47_301.1065m/z	12.4745	M+H	M+H	301.107	301.107	-1.78858	105.0341, 105.0705, 151.0752, 133.0647, 95.05	25.5	95.575	54.75	54956	C17H16O5	Methylnissolin	Isoflavonoids	Furanoisoflavonoids	COc1ccc2c(c1OC)OC1c3ccc(O)cc3OCC21	Dang Gui
117	POS	12.50_137.0596m/z	12.4963	M+H	M+H	137.06	137.06	-0.732945	137.0598, 136.0217, 95.05, 81.071, 91.0552, 95.0864, 93.0708, 122.0367, 79.0554, 121.0288	22.1	96.9647	54.5	10356.3	C8H8O2	Piceol	Organooxygen compounds	Carbonyl compounds	CC(=O)C1=CC=C(C=C1)O	Yin Chen
118	NEG	12.54_313.0720m/z	12.5422	M-H	M-H	313.072	313.072	0.753072	269.0816, 147.043, 109.027, 159.043, 88.0378, 130.085, 146.0354, 269.0453, 145.0274, 277.1559	36.8	96.5958	58.125	32776.6	C17H14O6	4'-methylcapillarisin	Flavonoids	O-methylated flavonoids	COC1=CC=C(C=C1)C2=CC(=O)C3=C(O2)C=C(C(=C3O)OC)O	Yin Chen
119	POS	12.65_595.1652m/z	12.6521	M+H	M+H	595.165	595.166	-0.900996	271.0598, 433.1133	80.6	95.3047	68.75	95196.5	C27H30O15	Nicotiflorin	Flavonoids	Flavonoid glycosides	C[C@@H]1O[C@@H](OC[C@H]2O[C@@H](Oc3c(-c4ccc(O)cc4)oc4cc(O)cc(O)c4c3=O)[C@H](O)[C@@H](O)[C@@H]2O)[C@H](O)[C@H](O)[C@H]1O	Gan Cao
120	POS	12.76_271.0596m/z	12.7647	M+H	M+H	271.06	271.06	-1.97961	271.0599, 153.0183, 147.0441	30.7	96.977	56.375	118430	C15H10O5	Apigenin	Flavonoids	Flavones	O=c1cc(-c2ccc(O)cc2)oc2cc(O)cc(O)c12	Huang Qin
121	NEG	12.77_269.0456m/z	12.7696	M-H	M-H	269.046	269.046	0.0331583	269.0455, 133.0272, 135.0063	39.8	96.3698	59	63035.2	C15H10O5	Genistein	Isoflavonoids	Isoflav-2-enes	O=c1c(-c2ccc(O)cc2)coc2cc(O)cc(O)c12	Zhi Zi
122	POS-NEG	12.81_478.1107n	12.808	M+H, M+Na	M+H	479.118	479.118	-0.890106	317.0656, 105.0342, 85.0295, 302.0422, 197.081, 133.065	42.4	97.3703	59.625	671898	C22H22O12	Cacticin	Flavonoids	Flavonoid glycosides	COC1=C(C=CC(=C1)C2=C(C(=O)C3=C(C=C(C=C3O2)O)O)OC4C(C(C(C(O4)CO)O)O)O)O	Yin Chen
123	POS-NEG	12.81_433.1123m/z	12.808	M+H	M+H	433.112	433.113	-1.53574	271.06, 433.1136	69.4	94.896	65.625	98659.3	C21H20O10	Isovitexin	Flavonoids	Flavonoid glycosides	C1=CC(=CC=C1C2=CC(=O)C3=C(O2)C=C(C(=C3O)C4C(C(C(C(O4)CO)O)O)O)O)O	Long Dan
124	POS	12.83_205.0857m/z	12.83	M+H	M+H	205.086	205.086	-1.13293	145.0648, 173.0598, 117.0704, 115.0547, 205.0858, 175.0389, 91.0552, 149.0235, 119.0496, 147.0441	34.9	97.2684	57.75	48360.8	C12H12O3	Senkyunolide e	-	-	CCC(O)/C=C1\OC(=O)c2ccccc21	Dang Gui
125	POS	12.85_127.0391m/z	12.8509	M+H	M+H	127.039	127.039	1.01783	127.0393, 108.0451, 97.0293, 109.029, 71.0504, 126.0553, 55.9359, 99.0449, 88.0767, 59.0506	25	97.9691	55.5	90242.5	C6H6O3	5-hydroxymethylfurfural	Organooxygen compounds	Carbonyl compounds	C1=C(OC(=C1)C=O)CO	Bai Shao
126	POS	12.89_430.1470n	12.8946	M+NH4, M+Na	M+Na	453.136	453.137	-1.29477	453.136, 121.0288, 275.0553	41	97.3408	59.25	205594	C19H26O11	10-o-acetylgeniposide	Prenol lipids	Terpene glycosides	COC(=O)C1=CO[C@@H](O[C@@H]2O[C@H](CO)[C@@H](O)[C@H](O)[C@H]2O)[C@@H]2C(COC(C)=O)=CC[C@H]12	Zhi Zi
127	POS	12.96_361.0911m/z	12.9615	M+H	M+H	361.091	361.092	-1.92162	361.0917, 331.0446, 346.0678, 197.008, 215.0185, 313.034, 86.0975, 120.0812, 116.0711, 169.0131	23.7	96.7652	54.5	55805.8	C18H16O8	Isoarcapillin	Flavonoids	O-methylated flavonoids	COC1=CC(=C(C=C1C2=CC(=O)C3=C(C(=C(C=C3O2)OC)O)O)OC)O	Yin Chen
128	NEG	12.97_301.0717m/z	12.9718	M-H	M-H	301.072	301.072	-0.308567	150.0302, 301.0718, 286.0485, 191.0335, 161.0227, 269.0454, 301.0015, 124.0142, 109.0272, 177.0173	47	96.3665	61.75	205313	C16H14O6	3,4,3',4'-tetrahydroxy -2-methoxychalcone	Linear 1,3-diarylpropanoids	Chalcones and dihydrochalcones	COc1c(/C=C/C(=O)c2ccc(O)c(O)c2)ccc(O)c1O	Gan Cao
129	POS-NEG	13.20_459.1301m/z	13.1974	M-H	M-H	459.13	459.13	0.966572	135.0429, 161.0225, 459.1304, 323.0771, 133.0273, 179.0334, 89.0218	16.8	96.7835	66.125	780088	C23H24O10	6''-o-acetylliquiritin	Flavonoids	Flavonoid glycosides	CC(=O)OCC1OC(Oc2ccc(C3CC(=O)c4ccc(O)cc4O3)cc2)C(O)C(O)C1O	Gan Cao
130	POS	13.25_165.0545m/z	13.2463	M+H	M+H	165.054	165.055	-0.905549	147.0441, 119.0496, 91.0552	73.5	98.4671	67.75	243818	C9H8O3	P-coumaric acid	Cinnamic acids and derivatives	Hydroxycinnamic acids and derivatives	O=C(O)/C=C/c1ccc(O)cc1	Huang Qin
131	POS-NEG	13.25_534.1733n	13.2463	M+H-H2O, M+H, M+H-2H2O	M+H-H2O	517.17	517.17	-0.874758	147.0441, 137.0235, 119.0496, 309.0969, 341.0867, 165.0548	21.3	95.4428	53.875	622460	C26H30O12	Phellatin	Flavonoids	Flavonoid glycosides	CC(C)(CCC1=C(C=C2C(=C1O)C(=O)C(=C(O2)C3=CC=C(C=C3)O)O)OC4C(C(C(C(O4)CO)O)O)O)O	Dang Gui，Bai Shao
132	POS-NEG	13.42_561.1598m/z	13.4206	M+H	M+H	561.16	561.16	-0.826966	207.0652, 163.0389, 175.039, 119.0495, 147.044, 91.0552, 135.0442, 543.1484, 145.0285	81.2	92.919	68.25	265837	C27H28O13	4-synapoyl -5-caffeoyl quinic acid	Organooxygen compounds	Alcohols and polyols	COc1cc(/C=C/C(=O)O[C@H]2[C@@H](O)C[C@](O)(C(=O)O)C[C@@H]2OC(=O)/C=C/c2ccc(O)c(O)c2)cc(OC)c1O	Zhi Zi
133	POS-NEG	13.42_524.1526n	13.4206	M+H, M+NH4, M+Na	M+H	525.16	525.16	-0.832156	547.1423, 195.0264, 217.086, 85.0295, 305.0624, 233.0421, 265.0679	36.5	97.1347	58.125	1.07085e+06	C24H28O13	Gentiopicroside tetraacetate	Carboxylic acids and derivatives	Pentacarboxylic acids and derivatives	CC(=O)OCC1C(C(C(C(O1)OC2C(C3=CCOC(=O)C3=CO2)C=C)OC(=O)C)OC(=O)C)OC(=O)C	Long Dan
134	POS	13.71_447.1281m/z	13.7084	M+H	M+H	447.128	447.129	-1.05241	285.0754, 447.1296, 229.0857, 271.0595	57.9	94.2217	62.75	82481	C22H22O10	Calycosin 7 -o-glucoside	Isoflavonoids	Isoflavonoid O-glycosides	COc1ccc(-c2coc3cc(O[C@@H]4O[C@H](CO)[C@@H](O)[C@H](O)[C@H]4O)ccc3c2=O)cc1O	Dang Gui
135	NEG	13.72_550.1690n	13.718	M-H, M+FA-H	M-H	549.162	549.161	0.682265	255.066, 549.1617, 119.0478, 135.0065, 153.0173, 91.0163, 161.0224, 148.0145	54.1	95.7047	62.25	2.31752e+06	C26H30O13	Liquiritin apioside	Flavonoids	Flavonoid glycosides	C1[C@H](OC2=C(C1=O)C=CC(=C2)O)C3=CC=C(C=C3)O[C@H]4[C@@H]([C@H]([C@@H]([C@H](O4)CO)O)O)O[C@H]5[C@@H]([C@](CO5)(CO)O)O	Gan Cao
136	POS	13.86_463.1593m/z	13.8639	M+H	M+H	463.159	463.16	-1.34561	105.0341, 267.0859, 127.0392, 69.0348	29.2	97.4443	56.25	473227	C23H26O10	Exoticin	Flavonoids	O-methylated flavonoids	COC1=CC(=CC(=C1OC)OC)C2=C(C(=O)C3=C(O2)C(=C(C(=C3OC)OC)OC)OC)OC	Bai Shao
137	POS-NEG	13.89_563.1754m/z	13.8864	M+H	M+H	563.175	563.176	-0.937834	269.0806, 563.1767, 254.0571	31.1	98.0209	58.375	269580	C27H30O13	Glycyroside	Isoflavonoids	Isoflavonoid O-glycosides	COc1ccc(-c2coc3cc(OC4OC(CO)C(O)C(O)C4OC4OCC(O)(CO)C4O)ccc3c2=O)cc1	Gan Cao
138	POS	13.89_976.3769n	13.8864	M+NH4, M+Na	M+Na	999.366	999.368	-1.93387	999.3666, 675.2625, 347.0949, 351.1574	69.9	93.6719	65.375	334128	C44H64O24	Crocin i	Prenol lipids	Diterpenoids	C/C(=C\C=C\C=C(\C=C\C=C(\C(=O)O[C@@H]1O[C@@H]([C@H]([C@@H]([C@H]1O)O)O)CO[C@@H]2O[C@@H]([C@H]([C@@H]([C@H]2O)O)O)CO)/C)/C)/C=C/C=C(/C(=O)O[C@@H]3O[C@@H]([C@H]([C@@H]([C@H]3O)O)O)CO[C@@H]4O[C@@H]([C@H]([C@@H]([C@H]4O)O)O)CO)\C	Zhi Zi
139	NEG	13.90_462.1524n	13.8991	M-H, M+FA-H	M+FA-H	507.151	507.151	-0.32529	121.0271, 507.1507, 269.0459, 461.1425, 177.054, 445.0782, 431.1355, 339.1086	23.4	98.6082	55.375	5.45643e+06	C23H26O10	Lactiflorin	Prenol lipids	Terpene lactones	CC12CC3C4(CC1C4(C(=O)O2)COC(=O)C5=CC=CC=C5)OC6C(C(C(OC6O3)CO)O)O	Bai Shao
140	NEG	13.90_287.0925m/z	13.8991	M-H	M-H	287.093	287.092	0.118039	121.0272, 257.0817, 287.0569, 165.0538, 177.0178, 269.083, 254.0581, 122.0344, 287.0921, 137.0587	22	97.2724	54.75	17939.5	C16H16O5	Angelicone	Coumarins and derivatives	-	COc1cc(OC)c2ccc(=O)oc2c1C(=O)C=C(C)C	Dang Gui
141	NEG	13.92_404.1469n	13.9218	M-H, M+FA-H	M-H	403.14	403.14	-0.557275	165.0176, 195.065, 223.0608, 180.0411, 225.0759, 149.022, 208.0363, 404.2799, 193.0133, 383.1329	25.9	92.543	54.375	46526	C21H24O8	Angeliferulate	Cinnamic acids and derivatives	Hydroxycinnamic acids and derivatives	COc1cc(/C=C/C(=O)OCC(O)C(OC)c2ccc(O)c(OC)c2)ccc1O	Dang Gui
142	NEG	13.99_939.1127m/z	13.9895	M-H	M-H	939.113	939.111	1.89098	169.0125, 939.1178, 125.022, 166.9973, 383.1355, 123.0066, 299.0567, 475.087, 177.0906, 617.0807	9.89	86.2659	48.5	448434	C41H32O26	1,2,3,4,6-pentagalloylglucose	Tannins	-	C1=C(C=C(C(=C1O)O)O)C(=O)OCC2C(C(C(C(O2)OC(=O)C3=CC(=C(C(=C3)O)O)O)OC(=O)C4=CC(=C(C(=C4)O)O)O)OC(=O)C5=CC(=C(C(=C5)O)O)O)OC(=O)C6=CC(=C(C(=C6)O)O)O	Bai Shao
143	POS	14.04_551.1755m/z	14.0406	M+H	M+H	551.176	551.176	-0.691675	257.0807, 137.0234, 147.0441, 419.1338	82	94.6407	69	227180	C26H30O13	Isoliquiritin apioside	Flavonoids	Flavonoid glycosides	C1[C@@]([C@H]([C@@H](O1)O[C@@H]2[C@H]([C@@H]([C@H](O[C@H]2OC3=CC=C(C=C3)/C=C/C(=O)C4=C(C=C(C=C4)O)O)CO)O)O)O)(CO)O	Gan Cao
144	POS-NEG	14.15_287.0561m/z	14.1469	M-H	M-H	287.056	287.056	-0.020498	125.0222, 161.0227, 287.0568, 57.0321	44.6	94.3396	59.75	63627.6	C15H12O6	Eriodictyol	Flavonoids	Flavans	O=C1C[C@@H](c2ccc(O)c(O)c2)Oc2cc(O)cc(O)c21	Huang Qin
145	NEG	14.19_461.0728m/z	14.1919	M-H	M-H	461.073	461.073	0.503197	267.0302, 239.0346, 285.0396, 136.986, 299.0566, 65.0006, 59.0125	70.6	94.885	66.25	214336	C21H18O12	Scutellarin	Flavonoids	Flavonoid glycosides	O=C(O)[C@H]1O[C@@H](Oc2cc3oc(-c4ccc(O)cc4)cc(=O)c3c(O)c2O)[C@H](O)[C@@H](O)[C@@H]1O	Huang Qin
146	POS-NEG	14.22_446.0842n	14.2173	M+H, M+Na	M+H	447.091	447.092	-1.58014	469.0737, 293.0418, 467.1421, 271.0592	75.5	99.087	68.125	1.43537e+08	C21H18O11	Baicalin	Flavonoids	Flavonoid glycosides	C1=CC=C(C=C1)C2=CC(=O)C3=C(C(=C(C=C3O2)O[C@H]4[C@@H]([C@H]([C@@H]([C@H](O4)C(=O)O)O)O)O)O)O	Huang Qin
147	POS	14.26_255.0647m/z	14.2596	M+H	M+H	255.065	255.065	-1.93459	255.0651, 137.0235	26.2	97.3085	55.25	658969	C15H10O4	4',7-dihydroxyflavone	Flavonoids	Flavones	O=c1cc(-c2ccc(O)cc2)oc2cc(O)ccc12	Zhi Zi，Gan Cao
148	POS	14.26_431.1337m/z	14.2596	M+H	M+H	431.134	431.134	-0.00204184	269.0807, 431.134, 254.0569	51.3	98.5367	62.5	4.45959e+06	C22H22O9	Formononetin 7 -o-glucoside	Isoflavonoids	Isoflavonoid O-glycosides	COc1ccc(-c2coc3cc(O[C@H]4O[C@H](CO)[C@@H](O)[C@H](O)[C@H]4O)ccc3c2=O)cc1	Dang Gui，Gan Cao
149	POS-NEG	14.32_431.0985m/z	14.3247	M-H	M-H	431.098	431.098	0.243433	269.0459, 431.0987	65	97.5234	65.5	1.24338e+06	C21H20O10	Cosmetin	Flavonoids	Flavonoid glycosides	O=c1cc(-c2ccc(O)cc2)oc2cc(OC3OC(CO)C(O)C(O)C3O)cc(O)c12	Huang Qin
150	POS	14.43_224.1046n	14.4334	M+H-H2O, M+Na	M+H-H2O	207.101	207.102	-1.28899	207.1017, 247.0939, 119.0861, 91.0552	50.3	97.4571	61.5	328137	C12H16O4	Senkyunolide i	Isobenzofurans	-	CCC/C=C\1/C2=C([C@@H]([C@H](CC2)O)O)C(=O)O1	Dang Gui
151	POS-NEG	14.48_285.0404m/z	14.4824	M-H	M-H	285.04	285.04	-0.0600247	285.0405, 117.0322, 135.0428, 125.0216, 267.0294, 201.1122	50.6	95.0963	61.375	45943.7	C15H10O6	Demethoxycapillarisin	Coumarins and derivatives	-	C1=CC(=CC=C1O)OC2=CC(=O)C3=C(C=C(C=C3O2)O)O	Yin Chen
152	NEG	14.62_523.1816m/z	14.6187	M-H	M-H	523.182	523.182	-0.866123	101.0219, 123.0428, 135.0428, 61.9857, 225.075, 523.1839, 68.9955, 147.0429, 207.0652, 387.1299	40.4	89.6499	57.25	34396.2	C25H32O12	6-o-e-feruloylajugol	Prenol lipids	Terpene glycosides	COc1cc(/C=C\C(=O)OC2C[C@](C)(O)[C@H]3[C@H](O[C@@H]4O[C@H](CO)[C@@H](O)[C@H](O)[C@H]4O)OC=C[C@@H]23)ccc1O	Dang Gui
153	POS-NEG	14.72_287.0908m/z	14.7206	M+H	M+H	287.091	287.091	-1.96987	121.0288, 287.0914, 287.0556, 269.0445, 241.0495, 245.0809, 107.0499, 193.0498, 68.9984, 185.0082	40.2	97.6693	60.875	288169	C16H14O5	Isogosferol	Coumarins and derivatives	Furanocoumarins	C=C(C)C(O)COc1c2occc2cc2ccc(=O)oc12	Gan Cao
154	POS-NEG	14.78_447.0935m/z	14.7754	M-H	M-H	447.094	447.093	0.561121	271.0617, 243.0659, 269.0461, 447.0926, 270.0493, 113.0221, 446.0803, 85.027, 152.0097, 139.0016	69.8	99.1546	67.125	4.45198e+06	C21H20O11	Dihydrobaicalin	Flavonoids	Flavonoid glycosides	O=C1C[C@@H](c2ccccc2)Oc2cc(O[C@@H]3O[C@H](C(=O)O)[C@@H](O)[C@H](O)[C@H]3O)c(O)c(O)c21	Huang Qin
155	POS-NEG	14.78_273.0751m/z	14.785	M+H	M+H	273.075	273.076	-2.29047	273.0756, 169.0132, 271.06, 131.0494, 187.0239, 103.055	58.4	97.8204	63.375	1.26667e+06	C15H12O5	Dihydrobaicalein	Flavonoids	Flavans	O=C1CC(c2ccccc2)Oc2cc(O)c(O)c(O)c21	Huang Qin
156	NEG	14.89_285.0405m/z	14.8884	M-H	M-H	285.04	285.04	0.0787646	285.0403, 150.0302, 270.0534, 135.0431, 177.0172, 149.0222, 151.0015	79.7	96.9447	69.125	34697.4	C15H10O6	Kaempferol	Flavonoids	Flavones	O=c1c(O)c(-c2ccc(O)cc2)oc2cc(O)cc(O)c12	Bai Shao，Gan Cao
157	POS-NEG	15.10_317.0650m/z	15.096	M+H	M+H	317.065	317.066	-1.703	317.0656, 302.0417, 202.0106, 70.0663, 156.1748, 184.0004, 316.7169	41.6	95.3629	58.75	30430.7	C16H12O7	Isorhamnetin	Flavonoids	Flavones	COc1cc(-c2oc3cc(O)cc(O)c3c(=O)c2O)ccc1O	Yin Chen，Gan Cao
158	POS-NEG	15.14_353.1032m/z	15.1372	M-H	M-H	353.103	353.103	0.456545	353.1035, 323.0567, 338.0804, 251.0708, 279.066, 191.0546, 322.0863, 294.0909, 295.0614, 263.071	24.8	94.0015	54.625	39171.5	C20H18O6	Sesamin	Furanoid lignans	-	C1C2C(COC2C3=CC4=C(C=C3)OCO4)C(O1)C5=CC6=C(C=C5)OCO6	Long Dan
159	NEG	15.16_417.1194m/z	15.1588	M-H	M-H	417.119	417.119	0.723586	255.067, 353.103, 341.1035, 279.6549, 61.9858, 242.0942, 267.0657, 417.1183, 372.1557, 337.1842	47.3	90.9941	59.375	12576.7	C21H22O9	Liquiritin	Flavonoids	Flavonoid glycosides	C1[C@H](OC2=C(C1=O)C=CC(=C2)O)C3=CC=C(C=C3)O[C@H]4[C@@H]([C@H]([C@@H]([C@H](O4)CO)O)O)O	Gan Cao
160	POS-NEG	15.18_285.0752m/z	15.1846	M+H	M+H	285.075	285.076	-2.05516	285.0755, 270.0521	66.4	97.4885	65.375	1.92307e+06	C16H12O5	Acacetin	Flavonoids	O-methylated flavonoids	COc1ccc(-c2cc(=O)c3c(O)cc(O)cc3o2)cc1	Huang Qin
161	POS	15.23_301.0701m/z	15.229	M+H	M+H	301.07	301.071	-1.95395	301.0706, 261.1596, 120.0812, 123.0444, 86.0975, 188.1432, 233.1646, 245.0804, 69.0712, 107.0497	24	96.6746	54.625	36476.5	C16H12O6	Rhamnocitrin	Flavonoids	Flavones	COC1=CC(=C2C(=C1)OC(=C(C2=O)O)C3=CC=C(C=C3)O)O	Yin Chen
162	POS-NEG	15.38_385.0931m/z	15.3828	M-H	M-H	385.093	385.093	0.571028	385.0929, 295.0612, 267.0665, 177.0904, 221.0808, 384.1371, 349.1867, 383.1345	2.04	95.9488	49.375	35109.4	C20H18O8	8,8'-diferulic acid	-	-	COc1cc(/C=C(C(=O)O)/C(=C\c2ccc(O)c(OC)c2)C(=O)O)ccc1O	Dang Gui
163	NEG	15.52_301.0353m/z	15.5187	M-H	M-H	301.035	301.035	-0.239364	301.0349, 151.0017, 178.9968, 107.0113, 121.0272, 65.0006, 83.0113	48.7	96.4453	61.25	100116	C15H10O7	Quercetin	Flavonoids	Flavones	O=c1c(O)c(-c2ccc(O)c(O)c2)oc2cc(O)cc(O)c12	Zhi Zi，Yin Chen，Gan Cao
164	POS-NEG	15.56_385.1276m/z	15.5647	M+H	M+H	385.128	385.128	-1.40002	385.1289, 313.0708, 383.3297, 81.0711, 137.0233, 86.0975, 384.3353, 91.0552, 137.0602, 271.0602	27.8	92.6551	68.875	23139.8	C21H20O7	Licopyranocoumarin	Isoflavonoids	Hydroxyisoflavonoids	COc1c2c(cc3oc(=O)c(-c4ccc(O)cc4O)cc13)OC(C)(CO)CC2	Gan Cao
165	POS	15.56_463.1231m/z	15.5647	M+H	M+H	463.123	463.124	-0.911293	301.0704, 286.047	66.6	93.8905	64.875	237624	C22H22O11	Leucanthoside	Flavonoids	Flavonoid glycosides	COC1=C(C(=C2C(=C1)OC(=CC2=O)C3=CC(=C(C=C3)O)O)O)C4C(C(C(C(O4)CO)O)O)O	Long Dan
166	POS	15.70_177.0544m/z	15.6988	M+H	M+H	177.054	177.055	-1.3499	145.0284, 177.0546, 117.034, 149.0598, 89.0395, 105.0703, 91.0552, 103.055	54.9	93.707	61.75	144401	C10H8O3	Ayapanin	Coumarins and derivatives	-	COC1=CC2=C(C=C1)C=CC(=O)O2	Yin Chen
167	POS-NEG	15.70_652.2374n	15.7002	M-H, M+FA-H	M-H	651.23	651.229	0.984812	175.0383, 160.0148, 651.2295, 193.0492, 134.0351, 113.0222, 59.0112, 71.0113, 132.0194, 85.028	46.2	98.0568	60.75	1.12713e+06	C31H40O15	Isomartynoside	Cinnamic acids and derivatives	Hydroxycinnamic acids and derivatives	COc1ccc(CCO[C@@H]2O[C@H](COC(=O)/C=C/c3ccc(O)c(OC)c3)[C@@H](O)[C@H](O[C@@H]3O[C@@H](C)[C@H](O)[C@@H](O)[C@H]3O)[C@H]2O)cc1O	Huang Qin
168	POS-NEG	16.32_315.0856m/z	16.319	M+H	M+H	315.086	315.086	-2.20351	315.086, 300.0621, 153.0186, 167.0342	35.9	93.349	59	25289.7	C17H14O6	3',7-dihydroxy -4',6-dimethoxyisoflavone	Isoflavonoids	O-methylated isoflavonoids	COc1ccc(-c2coc3cc(O)c(OC)cc3c2=O)cc1O	Gan Cao
169	POS-NEG	16.34_460.0998n	16.3406	M+H, M+Na, 2M+H	M+H	461.107	461.108	-1.55127	285.0755, 270.0522, 461.108	41.7	97.2933	59.25	9.67104e+07	C22H20O11	Wogonoside	Flavonoids	Flavonoid glycosides	COC1=C(C=C(C2=C1OC(=CC2=O)C3=CC=CC=C3)O)O[C@H]4[C@@H]([C@H]([C@@H]([C@H](O4)C(=O)O)O)O)O	Huang Qin
170	NEG	16.49_725.2090m/z	16.4926	M-H	M-H	725.209	725.209	0.379753	255.0661, 725.2109, 119.0478, 135.0064, 134.0352, 531.1511, 153.0175, 193.0494, 148.0144, 175.0383	67.1	95.5655	68.375	110284	C36H38O16	Licorice glycoside a	Flavonoids	Flavonoid glycosides	COC1=C(C=CC(=C1)/C=C/C(=O)OC[C@]2(CO[C@H]([C@@H]2O)O[C@@H]3[C@H]([C@@H]([C@H](O[C@H]3OC4=CC=C(C=C4)/C=C/C(=O)C5=C(C=C(C=C5)O)O)CO)O)O)O)O	Gan Cao
171	POS	16.54_287.0908m/z	16.5412	M+H	M+H	287.091	287.091	-2.12348	287.0907, 183.0288, 168.0052, 285.0754, 186.016, 270.0522, 287.0549, 201.0394, 131.0493, 127.0393	48.2	96.2669	60.5	526387	C16H14O5	Dihydrooroxylin	Flavonoids	O-methylated flavonoids	COc1c(O)cc2c(c1O)C(=O)CC(c1ccccc1)O2	Huang Qin
172	POS-NEG	16.54_331.0806m/z	16.5412	M+H	M+H	331.081	331.081	-1.82257	331.081, 270.0516, 329.1022, 316.0574, 287.0541, 299.0546, 315.0501, 72.082, 81.071	61.8	96.8936	66.5	125128	C17H14O7	3,3'-dimethylquercetin	Flavonoids	O-methylated flavonoids	COc1cc(-c2oc3cc(O)cc(O)c3c(=O)c2OC)ccc1O	Gan Cao
173	POS-NEG	16.61_385.1295m/z	16.6059	M-H	M-H	385.13	385.129	0.59316	385.1298, 311.0567, 297.0413, 267.0676, 295.0614, 61.9857	14.8	93.3744	51.875	47728.9	C21H22O7	Sen-byakangelicol	Coumarins and derivatives	Furanocoumarins	CC1(C(O1)COC2=C3C=COC3=C(C4=C2C=CC(=O)O4)OCC5C(O5)(C)C)C	Bai Shao
174	NEG	16.79_221.0810m/z	16.7869	M-H	M-H	221.081	221.082	-4.21018	177.0904, 221.0809	61.5	97.0529	63.375	30933.8	C12H14O4	Senkyunolide d	Isobenzofurans	-	CCCC(=O)C1(O)OC(=O)C2=C1CCC=C2	Dang Gui
175	NEG	16.79_271.0612m/z	16.7869	M-H	M-H	271.061	271.061	0.191259	135.0429, 271.0615, 153.0173, 135.0066, 91.0164, 119.0479, 269.0457, 270.0493, 151.001	60.9	96.595	64.375	68817.6	C15H12O5	Naringenin	Flavonoids	Flavans	O=C1CC(c2ccc(O)cc2)Oc2cc(O)cc(O)c21	Gan Cao
176	POS	16.85_189.0908m/z	16.8535	M+H	M+H	189.091	189.091	-1.3405	189.0909, 149.0233, 161.0959, 128.0623, 105.0705, 91.0551, 143.0855, 161.0595, 171.0804, 133.1012	35.8	97.6435	58	114484	C12H12O2	(z)-3-butylidenephthalide	Isocoumarans	Isobenzofuranones	CCC/C=C1\OC(=O)c2ccccc21	Dang Gui
177	POS	16.96_299.0909m/z	16.9624	M+H	M+H	299.091	299.091	-1.79233	299.091, 81.0709, 256.263, 269.0441, 284.0667, 255.0646, 283.0602, 281.2252, 241.0492	28	96.77	57.375	69767	C17H14O5	Castanin	Isoflavonoids	O-methylated isoflavonoids	COc1ccc(-c2coc3cc(O)c(OC)cc3c2=O)cc1	Gan Cao
178	POS-NEG	16.96_822.4023n	16.9624	M+H, M+NH4	M+H	823.41	823.411	-1.83716	453.3365, 647.3792, 95.0865, 107.0861	84.7	96.2754	69.75	620797	C42H62O16	Glycyrrhizic acid	Prenol lipids	Terpene glycosides	C[C@]12CC[C@](C[C@H]1C3=CC(=O)[C@@H]4[C@]5(CC[C@@H](C([C@@H]5CC[C@]4([C@@]3(CC2)C)C)(C)C)O[C@@H]6[C@@H]([C@H]([C@@H]([C@H](O6)C(=O)O)O)O)O[C@H]7[C@@H]([C@H]([C@@H]([C@H](O7)C(=O)O)O)O)O)C)(C)C(=O)O	Gan Cao
179	NEG	16.99_297.0403m/z	16.9905	M-H	M-H	297.04	297.04	-0.493653	297.0408, 282.0174, 254.0219, 282.0534, 226.0263, 267.0302	55.1	96.6553	67.25	23335.4	C16H10O6	Isotrifoliol	Isoflavonoids	Coumestans	COc1cc(O)cc2oc(=O)c3c4ccc(O)cc4oc3c12	Gan Cao
180	POS	17.01_299.0545m/z	17.0063	M+H	M+H	299.055	299.055	-1.6719	299.055, 286.047, 256.2633, 269.0444, 151.0754, 81.071, 271.0595, 243.065, 179.0703, 241.0491	53.7	94.0006	64	21215.8	C16H10O6	Glyzaglabrin	Isoflavonoids	Isoflav-2-enes	O=c1c(-c2ccc3c(c2O)OCO3)coc2cc(O)ccc12	Gan Cao
181	POS-NEG	17.01_271.0959m/z	17.0063	M+H	M+H	271.096	271.097	-2.10547	121.0288, 271.0603, 271.0966, 229.086, 107.0499, 177.0547, 271.0853, 123.0444	32	97.6726	56.75	183361	C16H14O4	Alpinetin	Flavonoids	O-methylated flavonoids	COc1cc(O)cc2c1C(=O)C[C@@H](c1ccccc1)O2	Huang Qin
182	POS-NEG	17.01_289.1429m/z	17.0063	M+H	M+H	289.143	289.143	-1.97146	153.0911, 289.1435, 105.0342, 127.0393, 109.029, 107.0862, 86.0975, 132.1021, 81.0346, 81.071	12.7	97.4476	52	19947.6	C17H20O4	Angeloylsenkyunolide f	Isobenzofurans	-	C/C=C(\C)C(=O)OC(/C=C1/OC(=O)C2=C1CCC=C2)CC	Dang Gui
183	POS-NEG	17.01_584.1899n	17.0132	M-H, M+FA-H	M+FA-H	629.188	629.188	0.915374	121.0272, 553.1721, 583.1841, 629.1877	60.9	98.6777	64.625	6.68088e+06	C30H32O12	Benzoyl paeoniflorin	Prenol lipids	Terpene glycosides	CC12CC3(C4CC1(C4(C(O2)O3)COC(=O)C5=CC=CC=C5)OC6C(C(C(C(O6)COC(=O)C7=CC=CC=C7)O)O)O)O	Bai Shao
184	NEG	17.06_273.0406m/z	17.0583	M-H	M-H	273.041	273.04	0.375455	108.0193, 273.041, 229.0502, 109.0269, 137.022, 271.0605, 237.1243	24.8	95.4936	55	10822.3	C14H10O6	Swertianin	Benzopyrans	1-benzopyrans	COC1=CC(=C2C(=C1)OC3=C(C2=O)C(=C(C=C3)O)O)O	Long Dan
185	POS-NEG	17.10_383.1138m/z	17.1032	M-H	M-H	383.114	383.114	0.497708	383.1132, 268.0377, 309.0406, 368.0906, 177.0915, 311.0557, 296.0323, 221.0801, 130.0846, 351.0865	52	93.2837	63.375	86914.3	C21H20O7	Gancaonin d	Isoflavonoids	O-methylated isoflavonoids	COc1ccc(-c2coc3c(C/C=C(\C)CO)c(O)cc(O)c3c2=O)cc1O	Gan Cao
186	POS-NEG	17.14_985.4626m/z	17.1363	M+H	M+H	985.463	985.464	-1.35276	453.3364, 985.4647, 615.3893, 95.0864, 107.0861, 121.1016, 119.086, 809.4304, 189.1638, 471.3472	52.2	98.702	63.5	3.81252e+06	C48H72O21	Licoricesaponin a3	Prenol lipids	Terpene glycosides	CC1(C)[C@@H](O[C@@H]2O[C@H](C(=O)O)[C@@H](O)[C@H](O)[C@H]2O[C@@H]2O[C@H](C(=O)O)[C@@H](O)[C@H](O)[C@H]2O)CC[C@@]2(C)[C@H]1CC[C@]1(C)[C@@H]2C(=O)C=C2[C@@H]3C[C@@](C)(C(=O)O[C@@H]4O[C@H](CO)[C@@H](O)[C@H](O)[C@H]4O)CC[C@]3(C)CC[C@]21C	Gan Cao
187	POS-NEG	17.17_797.2157m/z	17.1711	M-H	M-H	797.216	797.215	1.35785	153.0173, 109.027, 141.0172, 797.2161, 315.0726, 451.1249, 59.0113	41.1	97.9612	59.375	604076	C35H42O21	Rindoside	Carboxylic acids and derivatives	Pentacarboxylic acids and derivatives	CC(=O)OCC1C(C(C(C(O1)OC2C(C3(CCOC(=O)C3=CO2)O)C=C)OC(=O)C)OC(=O)C)OC(=O)C4=C(C(=CC=C4)OC5C(C(C(C(O5)CO)O)O)O)O	Long Dan
188	POS-NEG	17.62_782.2257n	17.6175	M+NH4, M+Na, M+H	M+NH4	800.259	800.261	-1.64875	137.0235, 109.029, 425.108, 127.0393, 621.1827, 169.0497, 81.0346	61.9	98.5058	64.625	1.38089e+07	C35H42O20	Trifloroside	Carboxylic acids and derivatives	Pentacarboxylic acids and derivatives	CC(=O)OCC1C(C(C(C(O1)OC2C(C3CCOC(=O)C3=CO2)C=C)OC(=O)C)OC(=O)C)OC(=O)C4=C(C(=CC=C4)OC5C(C(C(C(O5)CO)O)O)O)O	Long Dan
189	NEG	17.67_257.0817m/z	17.6695	M-H	M-H	257.082	257.082	-0.922532	151.0382, 257.0819, 107.0479, 109.027	0	94.9806	51.125	13999	C15H14O4	Phebalosin	Coumarins and derivatives	-	C=C(C)[C@H]1O[C@@H]1c1c(OC)ccc2ccc(=O)oc12	Gan Cao
190	POS	17.75_254.1877n	17.7476	M+H-2H2O, M+H-H2O, M+Na, M+NH4	M+Na	277.177	277.177	-1.80805	133.1014, 105.0706, 219.174, 81.071, 93.0708, 125.0965, 91.0553, 121.1016, 79.0554, 119.0859	46.8	95.5022	75.875	184150	C15H26O3	Gloeosteretriol	Prenol lipids	Sesquiterpenoids	C[C@@H]1[C@@H](O)C[C@]2(O)C[C@@]3(O)CC(C)(C)C[C@H]3[C@]12C	Gan Cao
191	POS	17.79_271.0595m/z	17.7907	M+H	M+H	271.06	271.06	-2.12039	271.0599, 123.008	56.4	97.3029	62.75	5.44775e+06	C15H10O5	Baicalein	Flavonoids	Flavones	C1=CC=C(C=C1)C2=CC(=O)C3=C(O2)C=C(C(=C3O)O)O	Huang Qin
192	NEG	17.98_285.0406m/z	17.9838	M-H	M-H	285.041	285.04	0.398754	267.03, 285.0405, 239.0347, 136.9858, 65.0007, 284.0324, 171.0438	70	92.467	65.5	20446.4	C15H10O6	Isoscutellarein	Flavonoids	Flavones	O=c1cc(-c2ccc(O)cc2)oc2c(O)c(O)cc(O)c12	Huang Qin
193	POS	18.03_369.1327m/z	18.0277	M+H	M+H	369.133	369.133	-1.58214	369.1331, 165.0547, 193.0497, 137.0598, 95.0864, 147.1169, 81.071, 167.0339, 109.1017, 161.1328	43.9	94.0341	60.625	305592	C21H20O6	Glycyrrhisoflavanone	Isoflavonoids	Isoflavans	COc1cc(O)cc2c1C(=O)C(c1cc(O)c3c(c1)C=CC(C)(C)O3)CO2	Gan Cao
194	NEG	18.03_383.1138m/z	18.0279	M-H	M-H	383.114	383.114	0.569456	383.1138, 309.0408, 295.0246, 79.9548	68.1	93.6276	65.25	32108	C21H20O7	Uralene	Flavonoids	Flavones	COc1c(-c2cc(O)c(O)cc2CC=C(C)C)oc2ccc(O)c(O)c2c1=O	Dang Gui，Gan Cao
195	POS	18.05_212.1411n	18.0493	M+H-2H2O, M+H-H2O, M+H, M+NH4	M+H-H2O	195.138	195.138	-0.885643	86.0975, 132.1021, 81.071, 71.0868, 99.0813, 69.0713	25.7	97.4149	55.5	287424	C12H20O3	Gardenone	Isobenzofurans	-	CCO[C@@H]1OC[C@@H]2[C@@H]1CC(=O)CC2(C)C	Zhi Zi
196	POS-NEG	18.11_838.3968n	18.1143	M+H, M+Na	M+H	839.404	839.406	-2.24326	861.3871, 509.3242, 685.3552, 375.0529, 450.3226, 414.2992	87	98.2141	76.625	1.24681e+07	C42H62O17	Licorice-saponin g2	Prenol lipids	Terpene glycosides	C[C@]1(C(=O)O)CC[C@]2(C)CC[C@]3(C)C(=CC(=O)[C@@H]4[C@@]5(C)CC[C@H](O[C@@H]6O[C@H](C(=O)O)[C@@H](O)[C@H](O)[C@H]6O[C@@H]6O[C@H](C(=O)O)[C@@H](O)[C@H](O)[C@H]6O)[C@](C)(CO)[C@@H]5CC[C@]43C)[C@@H]2C1	Gan Cao
197	NEG	18.16_1011.4822m/z	18.1642	M-H	M-H	1011.48	1011.48	1.52341	1011.4824, 497.1155, 113.022, 72.9905, 85.0268, 71.0112, 99.0062, 321.0832, 339.093	65.9	94.5107	65.875	191456	C50H76O21	Licoricesaponine d3	Prenol lipids	Terpene glycosides	CC(=O)O[C@@H]1C[C@](C)(C(=O)O)CC2C3C=CC4[C@@]5(C)C[C@H](O[C@@H]6O[C@H](C(=O)O)[C@@H](O)[C@H](O)[C@H]6O[C@@H]6O[C@H](C(=O)O)[C@@H](O)[C@H](O)[C@H]6O[C@@H]6O[C@@H](C)[C@H](O)[C@@H](O)[C@H]6O)CC(C)(C)C5CC[C@@]4(C)C3(C)CC[C@]21C	Gan Cao
198	POS-NEG	18.23_492.3332m/z	18.2301	M-H	M-H	492.333	492.333	-0.293887	492.3338, 448.308, 74.0221, 96.9575, 61.9857, 78.9565, 430.296, 79.9547	57.8	95.3411	63.25	92315.3	C24H50N2O6P+	Sphingomyelin	Sphingolipids	Phosphosphingolipids	CCCCCCCCCCCCC/C=C/[C@@H](O)[C@H](COP(=O)(O)OCC[N+](C)(C)C)N=CO	Dang Gui
199	POS	18.27_269.0803m/z	18.2666	M+H	M+H	269.08	269.081	-2.01241	269.0804, 254.0569, 253.0491, 237.0546, 213.0909	44.7	96.3792	61.25	528810	C16H12O4	Isoformononetin	Isoflavonoids	O-methylated isoflavonoids	COc1ccc2c(=O)c(-c3ccc(O)cc3)coc2c1	Gan Cao
200	POS	18.27_512.3496n	18.2666	M+H-H2O, M+H	M+H-H2O	495.346	495.347	-1.05244	495.347, 107.0861, 121.1015, 93.0707, 105.0706, 119.086, 149.1325, 81.0709, 135.1169, 476.3375	31.7	91.3192	55.5	481169	C32H48O5	Sendanone acetate	Prenol lipids	Triterpenoids	CC(=O)OC1C(CC(O1)C2C(O2)(C)C)C3CCC4(C3(CCC5C4=CCC6C5(CCC(=O)C6(C)C)C)C)C	Bai Shao
201	POS	18.29_151.1115m/z	18.2878	M+H	M+H	151.112	151.112	-1.2808	151.1117, 99.513, 97.0103, 88.0052, 108.5181, 81.071	30	98.4468	56.75	177459	C10H14O	Carvone	Prenol lipids	Monoterpenoids	CC1=CCC(CC1=O)C(=C)C	Yin Chen，Bai Shao
202	NEG	18.30_229.1438m/z	18.2969	M-H	M-H	229.144	229.145	-3.32253	229.1438, 211.1328, 167.1422	0	86.8263	45.75	26594	C12H22O4	Methyl sebacate	Fatty Acyls	Fatty acid esters	COC(=O)CCCCCCCCC(=O)OC	Dang Gui，Gan Cao
203	POS	18.31_317.1378m/z	18.309	M+H	M+H	317.138	317.138	-1.70931	317.1383, 271.1322, 299.2366, 81.071, 81.0346, 315.1202, 299.1266, 191.1063, 281.2252, 105.0342	27.6	81.2323	51.75	38889.2	C18H20O5	Combretastatin a4	Stilbenes	-	COc1ccc(/C=C\c2cc(OC)c(OC)c(OC)c2)cc1O	Huang Qin
204	POS	18.33_389.1226m/z	18.331	M+H	M+H	389.123	389.123	-1.27387	389.1235, 359.0761, 211.0239, 374.0998, 149.0235, 183.029, 355.2629	14.3	96.2015	52.25	414778	C20H20O8	Artemetin	Flavonoids	O-methylated flavonoids	COc1ccc(-c2oc3cc(OC)c(OC)c(O)c3c(=O)c2OC)cc1OC	Zhi Zi
205	POS-NEG	18.52_821.3979m/z	18.5187	M-H	M-H	821.398	821.396	1.71913	821.3983, 351.0573, 113.0221, 85.0269, 71.0112, 193.0341, 75.0062, 72.9905, 59.0113, 99.0063	41.5	99.4865	61.75	3.49082e+07	C42H62O16	Licorice saponin h2	Prenol lipids	Terpene glycosides	CC1(C)[C@@H](O[C@@H]2O[C@H](C(=O)O)[C@@H](O)[C@H](O)[C@H]2O[C@@H]2O[C@H](C(=O)O)[C@@H](O)[C@H](O)[C@H]2O)CC[C@@]2(C)[C@H]1CC[C@]1(C)[C@@H]2C(=O)C=C2[C@@H]3C[C@](C)(C(=O)O)CC[C@]3(C)CC[C@]21C	Gan Cao
206	POS-NEG	18.57_844.2410n	18.5694	M+NH4, M+Na, M+H	M+NH4	862.275	862.276	-1.84121	321.058, 867.2303, 159.0054, 569.163, 105.0341, 453.3371	52.6	94.0845	61.125	1.15643e+06	C40H44O20	Scabraside	Carboxylic acids and derivatives	Pentacarboxylic acids and derivatives	CC(=O)OCC1C(C(C(C(O1)OC2C(C3CCOC(=O)C3=CO2)C=C)OC(=O)C4=CC=CC=C4)OC(=O)C)OC(=O)C5=C(C(=CC=C5)OC6C(C(C(C(O6)CO)O)O)O)O	Long Dan
207	NEG	18.70_313.1083m/z	18.6964	M-H	M-H	313.108	313.108	0.548072	193.0493, 134.0351, 313.1082, 311.2222, 313.0721, 283.0247, 298.0474, 133.0271, 179.0335, 117.0319	21.3	91.8826	53.125	15158.2	C18H18O5	P-hydroxyphenethyl trans -ferulate	Cinnamic acids and derivatives	Hydroxycinnamic acids and derivatives	COc1cc(/C=C/C(=O)OCCc2ccc(O)cc2)ccc1O	Dang Gui
208	NEG	18.70_299.0559m/z	18.6964	M-H	M-H	299.056	299.056	-0.578472	284.0327, 299.0567, 181.9841	82.2	93.6228	68.75	17095.7	C16H12O6	3-methylkempferol	Flavonoids	O-methylated flavonoids	COc1c(-c2ccc(O)cc2)oc2cc(O)cc(O)c2c1=O	Zhi Zi
209	POS-NEG	18.74_358.2138n	18.7427	M+H-H2O, M+H	M+H	359.221	359.222	-1.70841	357.2782, 81.071, 359.2218, 95.0864, 341.2116, 161.1327, 109.1018, 135.117, 93.0708, 121.1017	14	90.971	50.75	62425	C22H30O4	Palbinone	Steroids and steroid derivatives	Oxosteroids	CC1(C2CCC3(C(C2(CCC1O)C)C=CC4=C(C(=O)C(=O)C43C)O)C)C	Bai Shao
210	POS-NEG	18.83_369.1328m/z	18.8283	M+H	M+H	369.133	369.133	-1.2669	313.0704, 369.1331, 271.0597, 243.065, 81.071, 95.0864, 211.0388, 69.0712, 285.0755, 147.1165	53.9	96.2628	73	1.27077e+06	C21H20O6	Glicoricone	Isoflavonoids	Isoflav-2-enes	COc1c(CC=C(C)C)c(O)cc(O)c1-c1coc2cc(O)ccc2c1=O	Gan Cao
211	POS-NEG	18.92_809.4307m/z	18.9153	M+H	M+H	809.431	809.432	-1.38183	439.357, 633.3994, 95.0864, 809.4297, 107.0862, 121.1016, 109.1017, 135.1168, 81.071, 93.0708	83.8	89.0965	69.125	832539	C42H64O15	Licoricesaponin b2	Prenol lipids	Terpene glycosides	CC1(C(=O)O)CCC2(C)CCC3(C)C(=CCC4C5(C)CCC(OC6OC(C(=O)O)C(O)C(O)C6OC6OC(C(=O)O)C(O)C(O)C6O)C(C)(C)C5CCC43C)C2C1	Gan Cao
212	POS-NEG	18.99_651.2665m/z	18.9882	M-H	M-H	651.267	651.266	1.03703	651.2671, 283.1706, 239.1802, 327.1605, 59.0113, 71.0112, 89.0219, 101.022, 113.0221, 85.0268	35	97.866	57.875	442675	C32H44O14	Crocin 3	Prenol lipids	Diterpenoids	CC(/C=C/C=C(\C)C(=O)O)=C\C=C\C=C(C)\C=C\C=C(/C)C(=O)O[C@@H]1O[C@H](CO[C@@H]2O[C@H](CO)[C@@H](O)[C@H](O)[C@H]2O)[C@@H](O)[C@H](O)[C@H]1O	Zhi Zi
213	POS	19.02_471.3463m/z	19.0247	M+H	M+H	471.346	471.347	-1.19426	471.3485, 470.2867, 95.0865, 81.071, 430.2973, 107.0862, 357.2788, 93.0708, 119.086, 121.1015	58.7	93.2371	62.625	88301.3	C30H46O4	Glycyrrhetinic acid	Prenol lipids	Triterpenoids	CC1(C)[C@@H](O)CC[C@@]2(C)[C@H]1CC[C@]1(C)[C@@H]2C(=O)C=C2[C@@H]3C[C@@](C)(C(=O)O)CC[C@]3(C)CC[C@]21C	Gan Cao
214	POS-NEG	19.11_408.2870n	19.1109	M+H, M+Na	M+H	409.294	409.295	-1.33905	431.2728, 429.2622, 355.2642, 81.0711, 373.2733, 133.1015, 95.0866, 107.0862, 414.301, 159.1169	47.8	95.5559	60.5	2.28017e+07	C24H40O5	Hyocholic acid	Steroids and steroid derivatives	Bile acids, alcohols and derivatives	C[C@H](CCC(=O)O)[C@H]1CC[C@@H]2[C@@]1(CC[C@H]3[C@H]2[C@@H]([C@@H]([C@H]4[C@@]3(CC[C@H](C4)O)C)O)O)C	Fisch
215	POS	19.13_122.0729n	19.1312	M+H-H2O, 2M+H	2M+H	245.153	123.08	-2.05372	245.1537, 185.1326, 145.1014, 105.0707, 100.113, 227.1434, 157.1015, 209.1325, 131.0858, 55.0558	15.9	91.4477	51.25	46715.5	C8H10O	Phenethyl alcohol	Benzene and substituted derivatives	-	C1=CC=C(C=C1)CCO	Bai Shao，Huang Qin
216	POS	19.13_345.0964m/z	19.1312	M+H	M+H	345.096	345.097	-1.42161	345.0972, 135.117, 107.0863, 95.0865, 315.0496	39.1	96.1717	58.375	1.0181e+06	C18H16O7	3',4'-dihydroxywogonin	Flavonoids	O-methylated flavonoids	COc1ccc(-c2cc(=O)c3c(O)cc(O)c(OC)c3o2)cc1OC	Zhi Zi
217	POS-NEG	19.26_285.0752m/z	19.2605	M+H	M+H	285.075	285.076	-1.9619	285.0758, 270.0524	64.1	97.576	67.875	1.21232e+07	C16H12O5	Prunetin	Isoflavonoids	O-methylated isoflavonoids	COc1cc(O)c2c(=O)c(-c3ccc(O)cc3)coc2c1	Gan Cao
218	NEG	19.29_253.0503m/z	19.2931	M-H	M-H	253.05	253.051	-1.37014	253.0506, 63.0214	26.5	97.1318	55.5	131426	C15H10O4	Chrysin	Flavonoids	Flavones	O=c1cc(-c2ccccc2)oc2cc(O)cc(O)c12	Zhi Zi，Huang Qin
219	POS	19.30_824.4174n	19.3036	M+H, M+Na	M+H	825.425	825.427	-2.49416	141.0182, 825.4242, 95.0864, 85.0295, 437.3419, 189.1636, 453.3353, 455.3506, 95.0137, 107.0861	68.8	92.9433	67.375	1.79042e+06	C42H64O16	Licorice-saponin j2	Prenol lipids	Terpene glycosides	C[C@]1(C(=O)O)CC[C@]2(C)CC[C@]3(C)C(=CC[C@@H]4[C@@]5(C)CC[C@H](O[C@@H]6O[C@H](C(=O)O)[C@@H](O)[C@H](O)[C@H]6O[C@@H]6O[C@H](C(=O)O)[C@@H](O)[C@H](O)[C@H]6O)[C@](C)(CO)[C@@H]5CC[C@]43C)[C@@H]2C1	Gan Cao
220	NEG	19.32_778.4147n	19.3158	M-H, M+FA-H	M+FA-H	823.413	823.412	0.983564	823.4131, 351.0573, 821.5539, 113.0221, 391.2858, 407.2803, 85.027, 429.2611, 193.0339, 71.0113	24.3	92.7093	60.75	657953	C41H62O14	Araboglycyrrhizin	Prenol lipids	Terpene glycosides	CC1(C(=O)O)CCC2(C)CCC3(C)C(=CC(=O)C4C5(C)CCC(OC6OC(C(=O)O)C(O)C(O)C6OC6OCC(O)C(O)C6O)C(C)(C)C5CCC43C)C2C1	Gan Cao
221	POS-NEG	19.50_315.0857m/z	19.4971	M+H	M+H	315.086	315.086	-2.07632	315.086, 285.0391, 300.0627, 282.0524	46	97.0041	65.75	2.66513e+06	C17H14O6	Jaranol	Flavonoids	O-methylated flavonoids	COc1cc(O)c2c(=O)c(OC)c(-c3ccc(O)cc3)oc2c1	Gan Cao
222	POS	19.59_261.1117m/z	19.5854	M+H	M+H	261.112	261.112	-1.59232	261.1119, 231.1017, 243.1018, 197.0964, 225.091, 189.0547, 179.0856, 169.1012, 105.0705, 149.0234	49.3	94.0404	60.375	37497.5	C15H16O4	Capillarol	Cinnamic acids and derivatives	Hydroxycinnamic acids and derivatives	CC(=CC(=O)C1=C(C=CC(=C1)C=CC(=O)OC)O)C	Yin Chen
223	NEG	19.70_355.1189m/z	19.6955	M-H	M-H	355.119	355.119	0.644029	125.0222, 355.1195, 229.0866, 57.0321, 109.0272, 83.0113	50.3	79.3195	62.125	33207.9	C20H20O6	Sigmoidin b	Flavonoids	Flavans	CC(C)=CCc1cc([C@@H]2CC(=O)c3c(O)cc(O)cc3O2)cc(O)c1O	Gan Cao
224	NEG	19.70_759.4122m/z	19.6955	M-H	M-H	759.412	759.409	4.1916	367.1189, 309.0408, 297.041	0	87.7389	45.75	44215.3	C38H65O13P	Phosphatidylinositol	-	-	CCC/C=C/C/C=C/C/C=C/C/C=C/CCCC(=O)O[C@H](COC(=O)CCCCCCCCCC)COP(=O)(O)OC1[C@H](O)[C@@H](O)C(O)[C@@H](O)[C@H]1O	Dang Gui
225	POS-NEG	19.70_367.1186m/z	19.6955	M-H	M-H	367.119	367.119	-0.317723	367.1189, 309.0407, 297.0403	43.8	95.2329	63	360587	C21H20O6	Gancaonin b	Isoflavonoids	Isoflavans	COc1ccc(-c2coc3cc(O)c(CC=C(C)C)c(O)c3c2=O)cc1O	Gan Cao
226	POS	19.76_210.1618n	19.7556	M+H-2H2O, M+Na	M+H-2H2O	175.148	175.148	-0.908874	233.1536, 119.0861, 173.1328, 105.0707, 81.0711, 175.1486, 217.159, 91.0552, 107.0862, 93.0708	39.7	97.6014	59	622844	C13H22O2	Geranyl propionate	Fatty Acyls	Fatty alcohol esters	CCC(=O)OCC=C(C)CCC=C(C)C	Bai Shao
227	POS	19.76_150.1042n	19.7556	M+H-H2O, M+H, 2M+H	2M+H	301.216	151.112	-1.53995	301.2168, 301.0709, 286.0474, 301.1412, 107.0862, 81.0711, 105.0707, 145.1013, 119.086, 95.0865	15.8	89.4707	50.875	279514	C10H14O	Eucarvone	Prenol lipids	Monoterpenoids	CC1=CC=CC(C)(C)CC1=O	Zhi Zi，Dang Gui
228	POS	19.76_292.2398n	19.7556	M+H-2H2O, M+Na	M+H-2H2O	257.226	257.226	-1.57829	257.2264, 256.2636, 95.0865, 147.1169, 81.0711, 161.1328, 109.1019, 175.1483, 257.1902, 135.117	32.2	80.8306	52.75	213697	C19H32O2	Methyl linolenate	Fatty Acyls	Lineolic acids and derivatives	CC/C=C\C/C=C\C/C=C\CCCCCCCC(=O)OC	Huang Qin
229	POS-NEG	19.76_392.2928n	19.7609	M-H, M+FA-H	M+FA-H	437.291	437.291	0.309593	390.2737, 408.2842, 392.2855, 436.2787	90.4	98.5191	72.125	6.04896e+07	C24H40O4	Alpha-hyodeoxycholic acid	Steroids and steroid derivatives	Bile acids, alcohols and derivatives	CC(CCC(=O)O)C1CCC2C3CC(O)C4CC(O)CCC4(C)C3CCC12C	Fisch
230	POS	19.78_235.1688m/z	19.7759	M+H	M+H	235.169	235.169	-1.81973	235.1694, 119.0861, 93.0708, 175.1484, 107.0863, 81.0711, 95.0864, 173.1325, 233.1536, 217.1588	72.6	93.47	66	287329	C15H22O2	7,10-pentadecadiynoic acid	Fatty Acyls	Fatty acids and conjugates	CCCCC#CCC#CCCCCCC(=O)O	Dang Gui
231	POS-NEG	19.92_353.1019m/z	19.9181	M+H	M+H	353.102	353.102	-0.322615	353.1016, 153.0183, 299.0911	48.5	95.2285	64.5	365214	C20H16O6	Licoisoflavone b	Isoflavonoids	Pyranoisoflavonoids	CC1(C)C=Cc2c(ccc(-c3coc4cc(O)cc(O)c4c3=O)c2O)O1	Gan Cao
232	POS	19.94_345.0967m/z	19.9374	M+H	M+H	345.097	345.097	-0.587007	345.0969, 315.0497, 297.0393, 86.0975, 344.2457, 197.008, 125.0002, 330.0733, 344.7465	17.4	94.7347	52.875	588544	C18H16O7	5,2'-dihydroxy -6,7,8-trimethoxyflavone	Flavonoids	O-methylated flavonoids	COc1c(OC)c(O)c2c(=O)cc(-c3ccccc3O)oc2c1OC	Huang Qin
233	NEG	19.94_343.0823m/z	19.938	M-H	M-H	343.082	343.082	0.0201787	343.0825, 313.0361, 328.0595, 298.0118, 270.0176, 341.1707, 341.6719	22.1	95.0238	54.25	89751.3	C18H16O7	Cirsilineol	Flavonoids	O-methylated flavonoids	COC1=C(C=CC(=C1)C2=CC(=O)C3=C(C(=C(C=C3O2)OC)OC)O)O	Yin Chen
234	NEG	20.03_353.1397m/z	20.0267	M-H	M-H	353.14	353.139	0.803911	353.14, 353.1036, 283.0621, 295.0624, 96.9573, 191.0532, 267.066, 187.0383, 269.045, 297.0393	19.7	78.6416	56.875	25825.9	C21H22O5	1-methoxyphaseollidin	Isoflavonoids	Furanoisoflavonoids	COc1cc(O)cc2c1C1Oc3c(ccc(O)c3CC=C(C)C)C1CO2	Gan Cao
235	POS	20.09_192.1149n	20.0893	M+H-H2O, M+H	M+H	193.122	193.122	-0.825488	137.0598, 91.0552, 145.1015, 147.1168, 93.0708, 105.0706, 193.1223, 175.1118, 173.0966, 138.0654	14.9	97.5402	52.875	159336	C12H16O2	Carvacryl acetate	Prenol lipids	Monoterpenoids	CC(=O)Oc1cc(C(C)C)ccc1C	Dang Gui
236	NEG	20.14_369.1343m/z	20.14	M-H	M-H	369.134	369.134	-0.129901	369.1354, 309.1127, 251.0346, 108.0191, 310.1181, 339.0864, 367.1183, 295.0953, 139.038, 148.0144	36	95.1709	60.625	20217.1	C21H22O6	Glyasperin b	Isoflavonoids	O-methylated isoflavonoids	COc1cc2c(c(O)c1CC=C(C)C)C(=O)C(c1ccc(O)cc1O)CO2	Gan Cao
237	NEG	20.16_339.1236m/z	20.1621	M-H	M-H	339.124	339.124	-0.568685	339.1238, 324.1001, 269.0459, 281.0451, 253.0509, 165.017, 96.9575, 282.0501, 173.0224, 195.1376	50.4	93.5103	85.375	15589.9	C20H20O5	Licocoumarone	2-arylbenzofuran flavonoids	-	COc1c(CC=C(C)C)c(O)cc2oc(-c3ccc(O)cc3O)cc12	Gan Cao
238	NEG	20.23_353.1032m/z	20.2299	M-H	M-H	353.103	353.103	0.520237	353.1029, 125.0222, 191.0543, 283.0598, 57.032, 295.0602, 83.0114, 227.0705, 284.0324	56.9	94.6767	68.5	120910	C20H18O6	Licoisoflavanone	Isoflavonoids	Isoflavans	CC1(C)C=Cc2c(ccc(C3COc4cc(O)cc(O)c4C3=O)c2O)O1	Gan Cao
239	NEG	20.25_283.0611m/z	20.2527	M-H	M-H	283.061	283.061	-0.378386	268.0377, 283.0615, 163.0019, 267.0291	73.6	93.8424	66.75	28960.8	C16H12O5	Wogonin	Flavonoids	O-methylated flavonoids	COC1=C(C=C(C2=C1OC(=CC2=O)C3=CC=CC=C3)O)O	Huang Qin
240	POS	20.29_517.3181m/z	20.2869	M+H	M+H	517.318	517.316	4.12042	163.0389, 481.2998, 463.2888, 81.071, 499.3132, 93.0707, 95.0864, 159.1168, 105.0705, 341.2447	35.3	83.9268	53.625	47655.2	C30H44O7	Ganoderic acid a	Prenol lipids	Triterpenoids	CC(CC(=O)CC(C)C1CC(O)C2(C)C3=C(C(=O)CC12C)C1(C)CCC(=O)C(C)(C)C1CC3O)C(=O)O	Gan Cao
241	POS	20.37_355.1535m/z	20.3711	M+H	M+H	355.154	355.154	-1.40654	337.2525, 159.117, 81.071, 105.0707, 95.0865, 133.1015, 119.0861, 299.0904, 123.0444, 93.0708	11.5	89.854	72	117055	C21H22O5	3'-methoxyglabridin	Isoflavonoids	Pyranoisoflavonoids	COc1c(O)ccc([C@@H]2COc3c(ccc4c3C=CC(C)(C)O4)C2)c1O	Gan Cao
242	NEG	20.45_327.1603m/z	20.4543	M-H	M-H	327.16	327.16	0.379373	283.1706, 239.1805, 327.1613, 325.1851, 119.0844, 93.0683, 212.8843, 186.1768, 197.0273, 69.4293	46.1	94.8474	60.125	25972.7	C20H24O4	Crocetin	Prenol lipids	Diterpenoids	CC(/C=C/C=C(\C)C(=O)O)=C\C=C\C=C(C)\C=C\C=C(/C)C(=O)O	Zhi Zi
243	POS-NEG	20.55_339.1223m/z	20.545	M+H	M+H	339.122	339.123	-1.13461	283.0597, 339.122, 337.2344, 69.0712, 79.0189, 271.0603, 86.0974, 259.0601, 125.0002, 321.2572	31.2	95.869	58	69971.5	C20H18O5	Yinyanghuo d	Flavonoids	Flavones	CC(C)=CCc1cc(-c2cc(=O)c3c(O)cc(O)cc3o2)ccc1O	Gan Cao
244	POS-NEG	20.61_367.1172m/z	20.6112	M+H	M+H	367.117	367.118	-1.03259	367.1171, 311.0546, 296.0313, 281.0448, 253.0488, 297.0374	52.7	96.1039	63.375	79826.5	C21H18O6	Glycyrol	Isoflavonoids	Coumestans	COc1c(CC=C(C)C)c(O)cc2oc(=O)c3c4ccc(O)cc4oc3c12	Gan Cao
245	POS	21.14_190.0991n	21.1385	M+H-H2O, M+H	M+H	191.106	191.107	-1.69775	191.1067, 173.0963, 91.0552, 145.1013, 117.0704, 105.0706	37.3	98.8612	58.5	5.81216e+06	C12H14O2	Ligustilide	Isobenzofurans	-	CCC/C=C1\OC(=O)C2=C1CCC=C2	Dang Gui
246	POS	21.18_194.1304n	21.179	M+H-H2O, M+H, M+H-2H2O	M+H	195.138	195.138	-1.26185	159.117, 105.0706, 119.086, 133.1014, 131.0859, 117.0704, 91.0552, 157.1014, 81.071, 144.0935	34.2	94.8356	56.875	396380	C12H18O2	Cnidilide	Isobenzofurans	-	CCCC[C@@H]1OC(=O)[C@@H]2C=CCC[C@H]12	Dang Gui
247	POS	21.18_260.1772n	21.179	M+H-H2O, M+H	M+H	261.184	261.185	-1.64141	261.1849, 119.086, 95.0864, 105.0705, 201.1638, 107.0862, 133.1013, 81.071, 147.1169, 243.1744	25.9	88.367	53.125	231882	C17H24O2	Cis-falcarindiol	Fatty Acyls	Fatty alcohols	C=C[C@H](O)C#CC#C[C@@H](O)/C=C\CCCCCCC	Dang Gui
248	POS	21.20_278.2242n	21.2	M+H-2H2O, M+Na	M+H-2H2O	243.21	243.211	-1.4169	301.2162, 301.0706, 105.0706, 93.0708, 107.0862, 283.2055, 159.117, 131.0858, 145.1012, 81.071	53.8	93.1313	61.375	1.11493e+06	C18H30O2	Linolenic acid	Fatty Acyls	Lineolic acids and derivatives	CCC=CCC=CCC=CCCCCCCCC(=O)O	Yin Chen
249	NEG	21.28_351.0874m/z	21.2842	M-H	M-H	351.087	351.087	-0.0284982	351.088, 283.0976, 96.9576	0	95.98	49	37425.9	C20H16O6	Pachycarin a	Flavonoids	Flavones	COC1=C(C=C(C=C1)C2=C(C(=O)C3=C(O2)C4=C(C=C3)OC=C4)OC)OC	Bai Shao
250	POS-NEG	21.31_397.2019m/z	21.3067	M-H	M-H	397.202	397.202	-0.432972	189.0907, 397.2028, 163.1109, 161.0953, 187.075, 205.0857, 207.1008, 353.2146, 165.1269	28.2	94.9989	63.375	438218	C24H30O5	Gancaonin t	Stilbenes	-	CC(C)=CCc1c(O)cc2c(c1CCc1ccc(O)c(O)c1)CC(O)C(C)(C)O2	Gan Cao
251	POS	21.33_437.1588m/z	21.3265	M+H	M+H	437.159	437.16	-1.48934	437.1617, 285.075, 297.0756, 270.0517, 95.0863, 107.0862, 81.071, 67.0557, 282.0504, 435.1761	0.305	92.7676	49.875	40257	C25H24O7	Artonin e	Flavonoids	Flavones	CC(C)=CCc1c(-c2cc(O)c(O)cc2O)oc2c3c(cc(O)c2c1=O)OC(C)(C)C=C3	Gan Cao
252	POS	21.35_240.1511n	21.3483	M+H-H2O, M+H	M+H-H2O	223.148	223.148	-1.17894	223.1484, 167.0855, 165.0701, 91.0552, 141.0699, 115.0548, 166.0777, 153.0698, 152.0624, 107.0861	29.7	92.9407	55.25	27471.7	C17H20O	Deoxydrofalcarinone	Organooxygen compounds	Carbonyl compounds	C=CCCCCCC=CCC#CC#CC(=O)C=C	Yin Chen
253	POS-NEG	21.37_382.1408n	21.3705	M+H, M+Na	M+H	383.148	383.149	-2.20689	405.1306, 389.2693, 81.0711, 353.2472, 119.086, 105.0708, 107.0861, 131.0858, 371.2557, 157.1011	5.81	94.1886	62.75	256064	C22H22O6	Glycyrin	Isoflavonoids	Hydroxyisoflavonoids	COc1cc2oc(=O)c(-c3ccc(O)cc3O)cc2c(OC)c1CC=C(C)C	Gan Cao
254	POS-NEG	21.81_370.1780n	21.8061	M-H, M+FA-H	M-H	369.171	369.171	0.0444221	369.1709, 135.0428, 116.9259, 109.0269, 369.2418, 257.8044, 162.4259, 91.5704, 109.4747, 146.3201	27.4	96.5793	57.375	88873.7	C22H26O5	Glyasperin d	Isoflavonoids	O-methylated isoflavonoids	COc1cc2c(c(OC)c1CC=C(C)C)C[C@H](c1ccc(O)cc1O)CO2	Gan Cao
255	NEG	22.04_367.1551m/z	22.0356	M-H	M-H	367.155	367.155	0.0597296	367.1549, 337.1084, 309.0766, 187.0385, 303.233, 352.1319, 309.1109, 294.0539	23.3	96.4897	57.5	21067.7	C22H24O5	Glyasperin k	Isoflavonoids	O-methylated isoflavonoids	COc1ccc([C@H]2COc3cc(OC)c(CC=C(C)C)cc3C2=O)c(O)c1	Gan Cao
256	POS	22.15_242.1667n	22.1525	M+H-H2O, M+H	M+H-H2O	225.163	225.164	-1.59	243.1744, 91.0552, 81.0346, 57.0714, 79.0553, 117.0702, 178.9598, 131.0859, 159.0807, 53.0401	40.6	97.5785	59.125	62753.8	C17H22O	Dehydrofalcarinol	Fatty Acyls	Fatty alcohols	C=CCCCCCC=CCC#CC#CC(C=C)O	Yin Chen
257	NEG	22.25_472.3552n	22.2528	M-H, M+FA-H	M+FA-H	517.353	517.353	-0.0957806	471.3483, 78.9565, 96.9575, 471.2465, 169.0125, 125.0225	0	94.4263	50.875	33455.2	C30H48O4	Licoricesaponin j2 deglycosylation	Prenol lipids	Triterpenoids	C[C@]1(C(=O)O)CC[C@@]2(C)CC[C@]3(C)C(=CC[C@@H]4[C@]3(C)CC[C@H]3[C@](C)(CO)[C@@H](O)CC[C@]43C)[C@@H]2C1	Gan Cao
258	NEG	22.28_353.1396m/z	22.2799	M-H	M-H	353.14	353.139	0.310272	338.1161, 353.1398, 323.0936, 268.0383, 295.2284, 173.0221, 295.0612, 191.0537, 283.0599	47.2	95.0539	65.625	13127.7	C21H22O5	Liconeolignan	2-arylbenzofuran flavonoids	-	COc1cc2oc(-c3ccc(O)c(CC=C(C)C)c3)c(O)c2cc1OC	Gan Cao
259	POS	22.58_288.1356n	22.579	M+NH4, M+Na	M+Na	311.125	311.125	-2.03394	189.0908, 311.1246, 211.0727, 161.0957, 135.0446, 57.0713, 95.0862, 143.0858, 270.3155, 105.0704	17.3	97.2012	53	99711.6	C17H20O4	10-angeloylbutylphthalide	Benzofurans	Benzofuranones	C/C=C(/C)C(=O)OC(C)CCC1OC(=O)c2ccccc21	Dang Gui
260	POS	22.69_262.2293n	22.6899	M+H-H2O, M+H	M+H	263.237	263.237	-1.55398	263.2367, 81.071, 95.0864, 67.0556, 245.2259, 109.1017, 69.0712, 121.1015, 93.0708, 57.0714	33.6	97.9467	57.375	27524.5	C18H30O	Farnesylacetone	Prenol lipids	Diterpenoids	CC(=O)CC/C=C(\C)CC/C=C(\C)CCC=C(C)C	Dang Gui
261	POS	22.69_354.2764n	22.6899	M+H-H2O, M+H	M+H	355.284	355.284	-1.75545	337.2731, 81.0709, 95.0862, 67.0556, 69.0712, 55.0558, 336.1229, 86.0975, 83.0865, 109.1017	8.66	95.6337	50.5	56986.2	C21H38O4	1-monolinolein	Fatty Acyls	Lineolic acids and derivatives	CCCCCC=CCC=CCCCCCCCC(=O)OCC(CO)O	Bai Shao
262	POS	23.29_279.1587m/z	23.2878	M+H	M+H	279.159	279.159	-1.41118	149.0234, 57.0713, 279.0934, 219.0571	3.02	97.8667	53.5	157863	C16H22O4	Dbp	Benzene and substituted derivatives	Benzoic acids and derivatives	CCCCOC(=O)C1=CC=CC=C1C(=O)OCCCC	Bai Shao
263	NEG	23.35_431.3165m/z	23.3456	M-H	M-H	431.317	431.317	-0.325346	431.3168, 319.251, 274.0642, 334.367, 152.9943	26.7	95.4109	55.5	14490.9	C27H44O4	Chlorogenin	Prenol lipids	Triterpenoids	C[C@H]1[C@H]2[C@H](C[C@H]3[C@@H]4C[C@H](O)[C@H]5C[C@@H](O)CC[C@]5(C)[C@H]4CC[C@@]32C)O[C@]12CC[C@@H](C)CO2	Zhi Zi
264	POS-NEG	23.35_471.3465m/z	23.3543	M+H	M+H	471.347	471.347	-0.773775	471.3474, 95.0863, 121.1016, 149.0963, 107.0862	34.5	95.3163	62.125	150665	C30H46O4	18alpha-glycyrrhetinic acid	Prenol lipids	Triterpenoids	CC1(C(=O)O)CCC2(C)CCC3(C)C(=CC(=O)C4C5(C)CCC(O)C(C)(C)C5CCC43C)C2C1	Gan Cao
265	POS	23.35_378.1828n	23.3543	M+NH4, M+Na, M+H	M+NH4	396.217	396.217	-0.935018	191.1064, 173.096, 335.2	43	95.3369	59.25	472400	C24H26O4	Ansaspirolide	Benzofurans	Benzofuranones	CCC/C=C\1/C23CCC(C=C2C(=O)O1)[C@H]([C@]34C5=CC=CC=C5C(=O)O4)CCC	Dang Gui
266	POS	23.55_381.2055m/z	23.5526	M+H	M+H	381.206	381.206	-1.3073	191.1066, 173.096	61.8	94.6714	63.75	4.04936e+06	C24H28O4	6,7,3',8'-diligustilide	Isobenzofurans	-	CCC/C=C1/OC(=O)C2=C1CC[C@@H]1[C@H](CCC)[C@]3(OC(=O)C4=C3CCC=C4)[C@H]21	Dang Gui
267	POS	24.33_296.2346n	24.325	M+H, M+NH4	M+NH4	314.268	314.269	-1.98283	76.0405, 312.3623, 57.0714, 71.0867, 95.0863, 81.071, 85.102, 314.2666, 239.2354, 60.0821	7.38	96.6557	52.625	39255.5	C18H32O3	Rhizobialide	Lactones	Gamma butyrolactones	CCCCCCC(=O)CCCCCCC[C@H]1CCC(=O)O1	Gan Cao
268	POS	25.79_226.1566n	25.7868	M+NH4, M+H-2H2O	M+NH4	244.19	244.191	-1.35274	191.143, 173.1327, 149.0231, 190.1256, 107.0861, 131.0857, 79.0554, 91.0552, 191.0333, 147.1172	14	97.8807	52.625	15766	C13H22O3	Methyl dihydrojasmonate	Fatty Acyls	Lineolic acids and derivatives	CCCCCC1C(=O)CCC1CC(=O)OC	Zhi Zi
269	NEG	26.00_256.2400n	26.0034	M-H, M+FA-H	M-H	255.233	255.233	-1.03652	255.2326, 91.5714	0.423	98.0834	49.375	292677	C16H32O2	N-hexadecanoic acid	Fatty Acyls	Fatty acids and conjugates	CCCCCCCCCCCCCCCC(=O)O	Dang Gui
270	NEG	26.23_282.2558n	26.2288	M-H, M+FA-H	M-H	281.249	281.249	-0.265344	325.1852, 281.249, 183.0105	0	97.8803	49.375	427045	C18H34O2	Oleic acid	Fatty Acyls	Fatty acids and conjugates	CCCCCCCC/C=C\CCCCCCCC(=O)O	Zhi Zi
271	NEG	26.46_307.2644m/z	26.4604	M-H	M-H	307.264	307.264	0.406628	307.2645, 96.9575	0	97.0637	49.125	18462.6	C20H36O2	Mandenol	Fatty Acyls	Lineolic acids and derivatives	CCCCC/C=C\C/C=C\CCCCCCCC(=O)OCC	Zhi Zi
272	POS	27.28_487.3415m/z	27.2751	M+H	M+H	487.341	487.342	-0.683539	207.1015, 469.3304, 451.3194, 105.0706, 91.0553, 95.0863, 67.0556, 81.0699, 93.0709, 189.0909	67.9	97.8432	66.25	80650.4	C30H46O5	Gypsogenic acid	Prenol lipids	Triterpenoids	CC1(C)CC[C@]2(C(=O)O)CC[C@]3(C)C(=CC[C@@H]4[C@@]5(C)CC[C@H](O)[C@@](C)(C(=O)O)[C@@H]5CC[C@]43C)[C@@H]2C1	Zhi Zi
273	NEG	27.37_309.2801m/z	27.3684	M-H	M-H	309.28	309.28	0.514064	309.2804, 309.175, 183.0108, 96.9577	0	96.8383	52	12173	C20H38O2	Gadoleic acid	Fatty Acyls	Fatty acids and conjugates	CCCCCCCCCC/C=C\CCCCCCCC(=O)O	Gan Cao
274	POS	27.56_390.2764n	27.5604	M+H, M+Na	M+H	391.284	391.284	-1.67522	413.2647, 119.0859, 81.0709, 130.587, 64.2775, 75.3856, 61.6615, 59.8391, 54.15, 56.4728	24.5	83.504	51.5	805581	C24H38O4	Diisooctyl phthalate	Benzene and substituted derivatives	Benzoic acids and derivatives	CC(C)CCCCCOC(=O)c1ccccc1C(=O)OCCCCCC(C)C	Huang Qin
275	NEG	28.58_311.2957m/z	28.5818	M-H	M-H	311.296	311.296	0.54853	311.2957, 311.1692, 183.0107	0	97.239	49.125	169137	C20H40O2	Methyl nonadecanoate	Fatty Acyls	Fatty acid esters	CCCCCCCCCCCCCCCCCCC(=O)OC	Huang Qin
